# Supplementary material for: Functional Consequences of Shifting Transcript Boundaries in Glucose Starvation
Source: Mol Cell Biol. 2023 Nov 17;43(11):611–28. doi: 10.1080/10985549.2023.2270406 (PMC10761120; doi:10.1080/10985549.2023.2270406)
Supplement: Supplemental Material [file TMCB_A_2270406_SM5891.zip]

Archive with 5 entries (5 files):
- Supplementary Figure Captions.docx
- Supplementary_Tables_Description.docx
- pombaseplus.gtf.txt
- Supplementary_Figures.pdf
- Supplementary_Tables.xlsx
