# Supplementary material for: Functional Consequences of Shifting Transcript Boundaries in Glucose Starvation
Source: Mol Cell Biol. 2023 Nov 17;43(11):611–28. doi: 10.1080/10985549.2023.2270406 (PMC10761120; doi:10.1080/10985549.2023.2270406)
Supplement: Supplemental Material [file TMCB_A_2270406_SM5891.zip › pombaseplus.gtf.txt]

chr.II.telomeric.gap	PacBio	gene	1307	3509	.	-	.	gene_id "SPBC460.01c"; transcript_id "acd35422-ce51-46dd-bf91-cb30fee320c3"; ID "SPBC460.01c";
chr.II.telomeric.gap	PacBio	transcript	1307	3506	.	-	.	gene_id "SPBC460.01c"; transcript_id "acd35422-ce51-46dd-bf91-cb30fee320c3"; ID "acd35422-ce51-46dd-bf91-cb30fee320c3"; Parent "SPBC460.01c";
chr.II.telomeric.gap	PacBio	exon	1307	3506	.	-	.	gene_id "SPBC460.01c"; transcript_id "acd35422-ce51-46dd-bf91-cb30fee320c3"; ID "exon-22337"; Parent "acd35422-ce51-46dd-bf91-cb30fee320c3";
chr.II.telomeric.gap	PacBio	CDS	1479	3197	.	-	.	gene_id "SPBC460.01c"; transcript_id "acd35422-ce51-46dd-bf91-cb30fee320c3"; ID "cds-17450"; Parent "acd35422-ce51-46dd-bf91-cb30fee320c3";
chr.II.telomeric.gap	PacBio	five_prime_utr	3198	3506	.	-	.	gene_id "SPBC460.01c"; transcript_id "acd35422-ce51-46dd-bf91-cb30fee320c3"; ID "nbis-five_prime_utr-3614"; Parent "acd35422-ce51-46dd-bf91-cb30fee320c3"; original_biotype "five_prime_UTR";
chr.II.telomeric.gap	PacBio	three_prime_utr	1307	1478	.	-	.	gene_id "SPBC460.01c"; transcript_id "acd35422-ce51-46dd-bf91-cb30fee320c3"; ID "nbis-three_prime_utr-3631"; Parent "acd35422-ce51-46dd-bf91-cb30fee320c3"; original_biotype "three_prime_UTR";
chr.II.telomeric.gap	PacBio	transcript	1307	3509	.	-	.	gene_id "SPBC460.01c"; transcript_id "4667cb12-43cf-4a08-9221-08a5a2eecc7a"; ID "4667cb12-43cf-4a08-9221-08a5a2eecc7a"; Parent "SPBC460.01c";
chr.II.telomeric.gap	PacBio	exon	1307	3509	.	-	.	gene_id "SPBC460.01c"; transcript_id "4667cb12-43cf-4a08-9221-08a5a2eecc7a"; ID "exon-22338"; Parent "4667cb12-43cf-4a08-9221-08a5a2eecc7a";
chr.II.telomeric.gap	PacBio	CDS	1479	3197	.	-	.	gene_id "SPBC460.01c"; transcript_id "4667cb12-43cf-4a08-9221-08a5a2eecc7a"; ID "cds-17451"; Parent "4667cb12-43cf-4a08-9221-08a5a2eecc7a";
chr.II.telomeric.gap	PacBio	five_prime_utr	3198	3509	.	-	.	gene_id "SPBC460.01c"; transcript_id "4667cb12-43cf-4a08-9221-08a5a2eecc7a"; ID "nbis-five_prime_utr-1501"; Parent "4667cb12-43cf-4a08-9221-08a5a2eecc7a"; original_biotype "five_prime_UTR";
chr.II.telomeric.gap	PacBio	three_prime_utr	1307	1478	.	-	.	gene_id "SPBC460.01c"; transcript_id "4667cb12-43cf-4a08-9221-08a5a2eecc7a"; ID "nbis-three_prime_utr-1500"; Parent "4667cb12-43cf-4a08-9221-08a5a2eecc7a"; original_biotype "three_prime_UTR";
chr.II.telomeric.gap	PacBio	gene	8791	10005	.	-	.	gene_id "SPBC460.02c"; transcript_id "SPBC460.02c.1"; ID "SPBC460.02c";
chr.II.telomeric.gap	PacBio	transcript	8791	9803	.	-	.	gene_id "SPBC460.02c"; transcript_id "SPBC460.02c.1"; ID "SPBC460.02c.1"; Parent "SPBC460.02c";
chr.II.telomeric.gap	PacBio	exon	8791	9365	.	-	.	gene_id "SPBC460.02c"; transcript_id "SPBC460.02c.1"; ID "exon-22339"; Parent "SPBC460.02c.1";
chr.II.telomeric.gap	PacBio	exon	9651	9803	.	-	.	gene_id "SPBC460.02c"; transcript_id "SPBC460.02c.1"; ID "exon-22340"; Parent "SPBC460.02c.1";
chr.II.telomeric.gap	PacBio	CDS	8856	9365	.	-	.	gene_id "SPBC460.02c"; transcript_id "SPBC460.02c.1"; ID "cds-17452"; Parent "SPBC460.02c.1";
chr.II.telomeric.gap	PacBio	CDS	9651	9803	.	-	.	gene_id "SPBC460.02c"; transcript_id "SPBC460.02c.1"; ID "cds-17453"; Parent "SPBC460.02c.1";
chr.II.telomeric.gap	PacBio	three_prime_utr	8791	8855	.	-	.	gene_id "SPBC460.02c"; transcript_id "SPBC460.02c.1"; ID "nbis-three_prime_utr-7954"; Parent "SPBC460.02c.1"; original_biotype "three_prime_UTR";
chr.II.telomeric.gap	PacBio	transcript	8791	10005	.	-	.	gene_id "SPBC460.02c"; transcript_id "SPBC460.02c.1-1"; ID "SPBC460.02c.1-1"; Parent "SPBC460.02c";
chr.II.telomeric.gap	PacBio	exon	8791	9365	.	-	.	gene_id "SPBC460.02c"; transcript_id "SPBC460.02c.1-1"; ID "exon-22341"; Parent "SPBC460.02c.1-1";
chr.II.telomeric.gap	PacBio	exon	9651	10005	.	-	.	gene_id "SPBC460.02c"; transcript_id "SPBC460.02c.1-1"; ID "exon-22342"; Parent "SPBC460.02c.1-1";
chr.II.telomeric.gap	PacBio	CDS	8856	9365	.	-	.	gene_id "SPBC460.02c"; transcript_id "SPBC460.02c.1-1"; ID "cds-17454"; Parent "SPBC460.02c.1-1";
chr.II.telomeric.gap	PacBio	CDS	9651	9803	.	-	.	gene_id "SPBC460.02c"; transcript_id "SPBC460.02c.1-1"; ID "cds-17455"; Parent "SPBC460.02c.1-1";
chr.II.telomeric.gap	PacBio	five_prime_utr	9804	10005	.	-	.	gene_id "SPBC460.02c"; transcript_id "SPBC460.02c.1-1"; ID "nbis-five_prime_utr-7902"; Parent "SPBC460.02c.1-1"; original_biotype "five_prime_UTR";
chr.II.telomeric.gap	PacBio	three_prime_utr	8791	8855	.	-	.	gene_id "SPBC460.02c"; transcript_id "SPBC460.02c.1-1"; ID "nbis-three_prime_utr-7955"; Parent "SPBC460.02c.1-1"; original_biotype "three_prime_UTR";
chr.II.telomeric.gap	PacBio	gene	11432	13732	.	+	.	gene_id "SPBC460.03"; transcript_id "45290ee0-94ec-40cd-a089-3f7e9007cda4"; ID "SPBC460.03";
chr.II.telomeric.gap	PacBio	transcript	11641	13732	.	+	.	gene_id "SPBC460.03"; transcript_id "b8be7a58-a58d-40b8-8938-bc3a7586b693"; ID "b8be7a58-a58d-40b8-8938-bc3a7586b693"; Parent "SPBC460.03";
chr.II.telomeric.gap	PacBio	exon	11641	13732	.	+	.	gene_id "SPBC460.03"; transcript_id "b8be7a58-a58d-40b8-8938-bc3a7586b693"; ID "exon-22344"; Parent "b8be7a58-a58d-40b8-8938-bc3a7586b693";
chr.II.telomeric.gap	PacBio	CDS	11641	13344	.	+	.	gene_id "SPBC460.03"; transcript_id "b8be7a58-a58d-40b8-8938-bc3a7586b693"; ID "cds-17457"; Parent "b8be7a58-a58d-40b8-8938-bc3a7586b693";
chr.II.telomeric.gap	PacBio	three_prime_utr	13345	13732	.	+	.	gene_id "SPBC460.03"; transcript_id "b8be7a58-a58d-40b8-8938-bc3a7586b693"; ID "nbis-three_prime_utr-3893"; Parent "b8be7a58-a58d-40b8-8938-bc3a7586b693"; original_biotype "three_prime_UTR";
chr.II.telomeric.gap	PacBio	transcript	11432	13732	.	+	.	gene_id "SPBC460.03"; transcript_id "45290ee0-94ec-40cd-a089-3f7e9007cda4"; ID "45290ee0-94ec-40cd-a089-3f7e9007cda4"; Parent "SPBC460.03";
chr.II.telomeric.gap	PacBio	exon	11432	13732	.	+	.	gene_id "SPBC460.03"; transcript_id "45290ee0-94ec-40cd-a089-3f7e9007cda4"; ID "exon-22343"; Parent "45290ee0-94ec-40cd-a089-3f7e9007cda4";
chr.II.telomeric.gap	PacBio	CDS	11641	13344	.	+	.	gene_id "SPBC460.03"; transcript_id "45290ee0-94ec-40cd-a089-3f7e9007cda4"; ID "cds-17456"; Parent "45290ee0-94ec-40cd-a089-3f7e9007cda4";
chr.II.telomeric.gap	PacBio	five_prime_utr	11432	11640	.	+	.	gene_id "SPBC460.03"; transcript_id "45290ee0-94ec-40cd-a089-3f7e9007cda4"; ID "nbis-five_prime_utr-1470"; Parent "45290ee0-94ec-40cd-a089-3f7e9007cda4"; original_biotype "five_prime_UTR";
chr.II.telomeric.gap	PacBio	three_prime_utr	13345	13732	.	+	.	gene_id "SPBC460.03"; transcript_id "45290ee0-94ec-40cd-a089-3f7e9007cda4"; ID "nbis-three_prime_utr-1469"; Parent "45290ee0-94ec-40cd-a089-3f7e9007cda4"; original_biotype "three_prime_UTR";
chr.II.telomeric.gap	PomBase	gene	14073	15248	.	-	.	gene_id "SPBC460.04c"; ID "SPBC460.04c";
chr.II.telomeric.gap	PomBase	transcript	14073	15248	.	-	.	gene_id "SPBC460.04c"; transcript_id "SPBC460.04c.1"; ID "SPBC460.04c.1"; Parent "SPBC460.04c"; original_biotype "mrna";
chr.II.telomeric.gap	PomBase	exon	14073	15248	.	-	.	gene_id "SPBC460.04c"; transcript_id "SPBC460.04c.1"; ID "nbis-exon-7573"; Parent "SPBC460.04c.1";
chr.II.telomeric.gap	PomBase	CDS	14073	15248	.	-	0	gene_id "SPBC460.04c"; transcript_id "SPBC460.04c.1"; ID "SPBC460.04c.1:exon:1"; Parent "SPBC460.04c.1";
chr.II.telomeric.gap	PacBio	gene	16334	18237	.	+	.	gene_id "SPBC460.05"; transcript_id "39649a88-c4e7-4ed3-b894-5f182f678018"; ID "SPBC460.05";
chr.II.telomeric.gap	PacBio	transcript	16434	18174	.	+	.	gene_id "SPBC460.05"; transcript_id "08d87e8f-c136-4572-baa7-35c518c05b4a"; ID "08d87e8f-c136-4572-baa7-35c518c05b4a"; Parent "SPBC460.05";
chr.II.telomeric.gap	PacBio	exon	16434	18174	.	+	.	gene_id "SPBC460.05"; transcript_id "08d87e8f-c136-4572-baa7-35c518c05b4a"; ID "exon-22346"; Parent "08d87e8f-c136-4572-baa7-35c518c05b4a";
chr.II.telomeric.gap	PacBio	CDS	16479	18062	.	+	.	gene_id "SPBC460.05"; transcript_id "08d87e8f-c136-4572-baa7-35c518c05b4a"; ID "cds-17459"; Parent "08d87e8f-c136-4572-baa7-35c518c05b4a";
chr.II.telomeric.gap	PacBio	five_prime_utr	16434	16478	.	+	.	gene_id "SPBC460.05"; transcript_id "08d87e8f-c136-4572-baa7-35c518c05b4a"; ID "nbis-five_prime_utr-184"; Parent "08d87e8f-c136-4572-baa7-35c518c05b4a"; original_biotype "five_prime_UTR";
chr.II.telomeric.gap	PacBio	three_prime_utr	18063	18174	.	+	.	gene_id "SPBC460.05"; transcript_id "08d87e8f-c136-4572-baa7-35c518c05b4a"; ID "nbis-three_prime_utr-185"; Parent "08d87e8f-c136-4572-baa7-35c518c05b4a"; original_biotype "three_prime_UTR";
chr.II.telomeric.gap	PacBio	transcript	16434	18237	.	+	.	gene_id "SPBC460.05"; transcript_id "2696e7b2-ed1b-4104-a072-496a1b56a287"; ID "2696e7b2-ed1b-4104-a072-496a1b56a287"; Parent "SPBC460.05";
chr.II.telomeric.gap	PacBio	exon	16434	18237	.	+	.	gene_id "SPBC460.05"; transcript_id "2696e7b2-ed1b-4104-a072-496a1b56a287"; ID "exon-22347"; Parent "2696e7b2-ed1b-4104-a072-496a1b56a287";
chr.II.telomeric.gap	PacBio	CDS	16479	18062	.	+	.	gene_id "SPBC460.05"; transcript_id "2696e7b2-ed1b-4104-a072-496a1b56a287"; ID "cds-17460"; Parent "2696e7b2-ed1b-4104-a072-496a1b56a287";
chr.II.telomeric.gap	PacBio	five_prime_utr	16434	16478	.	+	.	gene_id "SPBC460.05"; transcript_id "2696e7b2-ed1b-4104-a072-496a1b56a287"; ID "nbis-five_prime_utr-811"; Parent "2696e7b2-ed1b-4104-a072-496a1b56a287"; original_biotype "five_prime_UTR";
chr.II.telomeric.gap	PacBio	three_prime_utr	18063	18237	.	+	.	gene_id "SPBC460.05"; transcript_id "2696e7b2-ed1b-4104-a072-496a1b56a287"; ID "nbis-three_prime_utr-811"; Parent "2696e7b2-ed1b-4104-a072-496a1b56a287"; original_biotype "three_prime_UTR";
chr.II.telomeric.gap	PacBio	transcript	16334	18174	.	+	.	gene_id "SPBC460.05"; transcript_id "39649a88-c4e7-4ed3-b894-5f182f678018"; ID "39649a88-c4e7-4ed3-b894-5f182f678018"; Parent "SPBC460.05";
chr.II.telomeric.gap	PacBio	exon	16334	18174	.	+	.	gene_id "SPBC460.05"; transcript_id "39649a88-c4e7-4ed3-b894-5f182f678018"; ID "exon-22345"; Parent "39649a88-c4e7-4ed3-b894-5f182f678018";
chr.II.telomeric.gap	PacBio	CDS	16479	18062	.	+	.	gene_id "SPBC460.05"; transcript_id "39649a88-c4e7-4ed3-b894-5f182f678018"; ID "cds-17458"; Parent "39649a88-c4e7-4ed3-b894-5f182f678018";
chr.II.telomeric.gap	PacBio	five_prime_utr	16334	16478	.	+	.	gene_id "SPBC460.05"; transcript_id "39649a88-c4e7-4ed3-b894-5f182f678018"; ID "nbis-five_prime_utr-1234"; Parent "39649a88-c4e7-4ed3-b894-5f182f678018"; original_biotype "five_prime_UTR";
chr.II.telomeric.gap	PacBio	three_prime_utr	18063	18174	.	+	.	gene_id "SPBC460.05"; transcript_id "39649a88-c4e7-4ed3-b894-5f182f678018"; ID "nbis-three_prime_utr-1234"; Parent "39649a88-c4e7-4ed3-b894-5f182f678018"; original_biotype "three_prime_UTR";
I	PomBase	gene	1	5662	.	-	.	gene_id "SPAC212.11"; ID "SPAC212.11"; Name "tlh1";
I	PomBase	transcript	1	5662	.	-	.	gene_id "SPAC212.11"; transcript_id "SPAC212.11.1"; ID "SPAC212.11.1"; Parent "SPAC212.11"; original_biotype "mrna";
I	PomBase	exon	1	5662	.	-	.	gene_id "SPAC212.11"; transcript_id "SPAC212.11.1"; ID "nbis-exon-1733"; Parent "SPAC212.11.1";
I	PomBase	CDS	1	5662	.	-	0	gene_id "SPAC212.11"; transcript_id "SPAC212.11.1"; ID "SPAC212.11.1:exon:1"; Parent "SPAC212.11.1";
I	PomBase	gene	12158	12994	.	+	.	gene_id "SPAC212.08c"; ID "SPAC212.08c";
I	PomBase	transcript	12158	12994	.	+	.	gene_id "SPAC212.08c"; transcript_id "SPAC212.08c.1"; ID "SPAC212.08c.1"; Parent "SPAC212.08c"; original_biotype "mrna";
I	PomBase	exon	12158	12994	.	+	.	gene_id "SPAC212.08c"; transcript_id "SPAC212.08c.1"; ID "nbis-exon-1730"; Parent "SPAC212.08c.1";
I	PomBase	CDS	12158	12994	.	+	0	gene_id "SPAC212.08c"; transcript_id "SPAC212.08c.1"; ID "SPAC212.08c.1:exon:1"; Parent "SPAC212.08c.1";
I	PacBio	gene	15702	16377	.	+	.	gene_id "SPAC212.12"; transcript_id "ca15bc34-d621-4d5d-a7b6-8678bb418ad9"; ID "SPAC212.12";
I	PacBio	transcript	15702	16377	.	+	.	gene_id "SPAC212.12"; transcript_id "ca15bc34-d621-4d5d-a7b6-8678bb418ad9"; ID "ca15bc34-d621-4d5d-a7b6-8678bb418ad9"; Parent "SPAC212.12";
I	PacBio	exon	15702	16377	.	+	.	gene_id "SPAC212.12"; transcript_id "ca15bc34-d621-4d5d-a7b6-8678bb418ad9"; ID "exon-1"; Parent "ca15bc34-d621-4d5d-a7b6-8678bb418ad9";
I	PacBio	CDS	15855	16226	.	+	.	gene_id "SPAC212.12"; transcript_id "ca15bc34-d621-4d5d-a7b6-8678bb418ad9"; ID "cds-1"; Parent "ca15bc34-d621-4d5d-a7b6-8678bb418ad9";
I	PacBio	five_prime_utr	15702	15854	.	+	.	gene_id "SPAC212.12"; transcript_id "ca15bc34-d621-4d5d-a7b6-8678bb418ad9"; ID "nbis-five_prime_utr-4232"; Parent "ca15bc34-d621-4d5d-a7b6-8678bb418ad9"; original_biotype "five_prime_UTR";
I	PacBio	three_prime_utr	16227	16377	.	+	.	gene_id "SPAC212.12"; transcript_id "ca15bc34-d621-4d5d-a7b6-8678bb418ad9"; ID "nbis-three_prime_utr-4256"; Parent "ca15bc34-d621-4d5d-a7b6-8678bb418ad9"; original_biotype "three_prime_UTR";
I	PomBase	gene	18072	18974	.	+	.	gene_id "SPAC212.06c"; ID "SPAC212.06c";
I	PomBase	transcript	18072	18974	.	+	.	gene_id "SPAC212.06c"; transcript_id "SPAC212.06c.1"; ID "SPAC212.06c.1"; Parent "SPAC212.06c"; original_biotype "mrna";
I	PomBase	exon	18072	18306	.	+	.	gene_id "SPAC212.06c"; transcript_id "SPAC212.06c.1"; ID "nbis-exon-1727"; Parent "SPAC212.06c.1";
I	PomBase	exon	18349	18974	.	+	.	gene_id "SPAC212.06c"; transcript_id "SPAC212.06c.1"; ID "nbis-exon-1728"; Parent "SPAC212.06c.1";
I	PomBase	CDS	18072	18306	.	+	0	gene_id "SPAC212.06c"; transcript_id "SPAC212.06c.1"; ID "SPAC212.06c.1:exon:1"; Parent "SPAC212.06c.1";
I	PomBase	CDS	18349	18557	.	+	0	gene_id "SPAC212.06c"; transcript_id "SPAC212.06c.1"; ID "SPAC212.06c.1:exon:2"; Parent "SPAC212.06c.1";
I	PomBase	three_prime_utr	18558	18974	.	+	.	gene_id "SPAC212.06c"; transcript_id "SPAC212.06c.1"; ID "SPAC212.06c.1:three_prime_UTR:1"; Parent "SPAC212.06c.1"; original_biotype "three_prime_UTR";
I	PacBio	gene	21381	22775	.	+	.	gene_id "SPAC212.04c"; transcript_id "SPAC212.04c.1"; ID "SPAC212.04c";
I	PacBio	transcript	21381	22775	.	+	.	gene_id "SPAC212.04c"; transcript_id "SPAC212.04c.1"; ID "SPAC212.04c.1"; Parent "SPAC212.04c";
I	PacBio	exon	21381	22076	.	+	.	gene_id "SPAC212.04c"; transcript_id "SPAC212.04c.1"; ID "exon-2"; Parent "SPAC212.04c.1";
I	PacBio	exon	22132	22775	.	+	.	gene_id "SPAC212.04c"; transcript_id "SPAC212.04c.1"; ID "exon-3"; Parent "SPAC212.04c.1";
I	PacBio	CDS	21587	22076	.	+	.	gene_id "SPAC212.04c"; transcript_id "SPAC212.04c.1"; ID "cds-2"; Parent "SPAC212.04c.1";
I	PacBio	CDS	22132	22508	.	+	.	gene_id "SPAC212.04c"; transcript_id "SPAC212.04c.1"; ID "cds-3"; Parent "SPAC212.04c.1";
I	PacBio	five_prime_utr	21381	21586	.	+	.	gene_id "SPAC212.04c"; transcript_id "SPAC212.04c.1"; ID "nbis-five_prime_utr-5991"; Parent "SPAC212.04c.1"; original_biotype "five_prime_UTR";
I	PacBio	three_prime_utr	22509	22775	.	+	.	gene_id "SPAC212.04c"; transcript_id "SPAC212.04c.1"; ID "nbis-three_prime_utr-6017"; Parent "SPAC212.04c.1"; original_biotype "three_prime_UTR";
I	PomBase	gene	23589	23978	.	-	.	gene_id "SPAC212.03"; ID "SPAC212.03";
I	PomBase	transcript	23589	23978	.	-	.	gene_id "SPAC212.03"; transcript_id "SPAC212.03.1"; ID "SPAC212.03.1"; Parent "SPAC212.03"; original_biotype "mrna";
I	PomBase	exon	23589	23978	.	-	.	gene_id "SPAC212.03"; transcript_id "SPAC212.03.1"; ID "nbis-exon-1723"; Parent "SPAC212.03.1";
I	PomBase	CDS	23589	23978	.	-	0	gene_id "SPAC212.03"; transcript_id "SPAC212.03.1"; ID "SPAC212.03.1:exon:1"; Parent "SPAC212.03.1";
I	PomBase	gene	27353	27763	.	-	.	gene_id "SPAC212.02"; ID "SPAC212.02";
I	PomBase	transcript	27353	27763	.	-	.	gene_id "SPAC212.02"; transcript_id "SPAC212.02.1"; ID "SPAC212.02.1"; Parent "SPAC212.02"; original_biotype "mrna";
I	PomBase	exon	27353	27763	.	-	.	gene_id "SPAC212.02"; transcript_id "SPAC212.02.1"; ID "nbis-exon-1722"; Parent "SPAC212.02.1";
I	PomBase	CDS	27353	27763	.	-	0	gene_id "SPAC212.02"; transcript_id "SPAC212.02.1"; ID "SPAC212.02.1:exon:1"; Parent "SPAC212.02.1";
I	PomBase	gene	28738	29657	.	+	.	gene_id "SPAC212.01c"; ID "SPAC212.01c";
I	PomBase	transcript	28738	29657	.	+	.	gene_id "SPAC212.01c"; transcript_id "SPAC212.01c.1"; ID "SPAC212.01c.1"; Parent "SPAC212.01c"; original_biotype "mrna";
I	PomBase	exon	28738	29227	.	+	.	gene_id "SPAC212.01c"; transcript_id "SPAC212.01c.1"; ID "nbis-exon-1720"; Parent "SPAC212.01c.1";
I	PomBase	exon	29286	29657	.	+	.	gene_id "SPAC212.01c"; transcript_id "SPAC212.01c.1"; ID "nbis-exon-1721"; Parent "SPAC212.01c.1";
I	PomBase	CDS	28738	29227	.	+	0	gene_id "SPAC212.01c"; transcript_id "SPAC212.01c.1"; ID "SPAC212.01c.1:exon:1"; Parent "SPAC212.01c.1";
I	PomBase	CDS	29286	29638	.	+	0	gene_id "SPAC212.01c"; transcript_id "SPAC212.01c.1"; ID "SPAC212.01c.1:exon:2"; Parent "SPAC212.01c.1";
I	PomBase	three_prime_utr	29639	29657	.	+	.	gene_id "SPAC212.01c"; transcript_id "SPAC212.01c.1"; ID "SPAC212.01c.1:three_prime_UTR:1"; Parent "SPAC212.01c.1"; original_biotype "three_prime_UTR";
I	PomBase	gene	29764	31069	.	+	.	gene_id "SPAC977.01"; ID "SPAC977.01"; Name "ftm1";
I	PomBase	transcript	29764	31069	.	+	.	gene_id "SPAC977.01"; transcript_id "SPAC977.01.1"; ID "SPAC977.01.1"; Parent "SPAC977.01"; original_biotype "mrna";
I	PomBase	exon	29764	31069	.	+	.	gene_id "SPAC977.01"; transcript_id "SPAC977.01.1"; ID "nbis-exon-4290"; Parent "SPAC977.01.1";
I	PomBase	CDS	29764	30716	.	+	2	gene_id "SPAC977.01"; transcript_id "SPAC977.01.1"; ID "SPAC977.01.1:exon:1"; Parent "SPAC977.01.1";
I	PomBase	three_prime_utr	30717	31069	.	+	.	gene_id "SPAC977.01"; transcript_id "SPAC977.01.1"; ID "SPAC977.01.1:three_prime_UTR:1"; Parent "SPAC977.01.1"; original_biotype "three_prime_UTR";
I	PomBase	gene	31140	32187	.	-	.	gene_id "SPAC977.18"; ID "SPAC977.18";
I	PomBase	transcript	31140	32187	.	-	.	gene_id "SPAC977.18"; transcript_id "SPAC977.18.1"; ID "SPAC977.18.1"; Parent "SPAC977.18"; original_biotype "mrna";
I	PomBase	exon	31140	31557	.	-	.	gene_id "SPAC977.18"; transcript_id "SPAC977.18.1"; ID "nbis-exon-4310"; Parent "SPAC977.18.1";
I	PomBase	exon	31768	31913	.	-	.	gene_id "SPAC977.18"; transcript_id "SPAC977.18.1"; ID "nbis-exon-4311"; Parent "SPAC977.18.1";
I	PomBase	exon	32163	32187	.	-	.	gene_id "SPAC977.18"; transcript_id "SPAC977.18.1"; ID "nbis-exon-4312"; Parent "SPAC977.18.1";
I	PomBase	CDS	31327	31557	.	-	0	gene_id "SPAC977.18"; transcript_id "SPAC977.18.1"; ID "SPAC977.18.1:exon:3"; Parent "SPAC977.18.1";
I	PomBase	CDS	31768	31913	.	-	0	gene_id "SPAC977.18"; transcript_id "SPAC977.18.1"; ID "SPAC977.18.1:exon:2"; Parent "SPAC977.18.1";
I	PomBase	CDS	32163	32187	.	-	0	gene_id "SPAC977.18"; transcript_id "SPAC977.18.1"; ID "SPAC977.18.1:exon:1"; Parent "SPAC977.18.1";
I	PomBase	three_prime_utr	31140	31326	.	-	.	gene_id "SPAC977.18"; transcript_id "SPAC977.18.1"; ID "SPAC977.18.1:three_prime_UTR:1"; Parent "SPAC977.18.1"; original_biotype "three_prime_UTR";
I	PomBase	gene	32230	33012	.	+	.	gene_id "SPAC977.02"; ID "SPAC977.02"; Name "ftm2";
I	PomBase	transcript	32230	33012	.	+	.	gene_id "SPAC977.02"; transcript_id "SPAC977.02.1"; ID "SPAC977.02.1"; Parent "SPAC977.02"; original_biotype "mrna";
I	PomBase	exon	32230	33012	.	+	.	gene_id "SPAC977.02"; transcript_id "SPAC977.02.1"; ID "nbis-exon-4291"; Parent "SPAC977.02.1";
I	PomBase	CDS	32230	32670	.	+	0	gene_id "SPAC977.02"; transcript_id "SPAC977.02.1"; ID "SPAC977.02.1:exon:1"; Parent "SPAC977.02.1";
I	PomBase	three_prime_utr	32671	33012	.	+	.	gene_id "SPAC977.02"; transcript_id "SPAC977.02.1"; ID "SPAC977.02.1:three_prime_UTR:1"; Parent "SPAC977.02.1"; original_biotype "three_prime_UTR";
I	PomBase	gene	33835	34272	.	+	.	gene_id "SPAC977.03"; ID "SPAC977.03";
I	PomBase	transcript	33835	34272	.	+	.	gene_id "SPAC977.03"; transcript_id "SPAC977.03.1"; ID "SPAC977.03.1"; Parent "SPAC977.03"; original_biotype "mrna";
I	PomBase	exon	33835	34272	.	+	.	gene_id "SPAC977.03"; transcript_id "SPAC977.03.1"; ID "nbis-exon-4292"; Parent "SPAC977.03.1";
I	PomBase	CDS	33835	34272	.	+	0	gene_id "SPAC977.03"; transcript_id "SPAC977.03.1"; ID "SPAC977.03.1:exon:1"; Parent "SPAC977.03.1";
I	PomBase	gene	34349	34978	.	+	.	gene_id "SPAC977.04"; ID "SPAC977.04";
I	PomBase	transcript	34349	34978	.	+	.	gene_id "SPAC977.04"; transcript_id "SPAC977.04.1"; ID "SPAC977.04.1"; Parent "SPAC977.04"; original_biotype "mrna";
I	PomBase	exon	34349	34978	.	+	.	gene_id "SPAC977.04"; transcript_id "SPAC977.04.1"; ID "nbis-exon-4293"; Parent "SPAC977.04.1";
I	PomBase	CDS	34349	34816	.	+	0	gene_id "SPAC977.04"; transcript_id "SPAC977.04.1"; ID "SPAC977.04.1:exon:1"; Parent "SPAC977.04.1";
I	PomBase	three_prime_utr	34817	34978	.	+	.	gene_id "SPAC977.04"; transcript_id "SPAC977.04.1"; ID "SPAC977.04.1:three_prime_UTR:1"; Parent "SPAC977.04.1"; original_biotype "three_prime_UTR";
I	PomBase	gene	35768	36382	.	-	.	gene_id "SPAC977.05c"; ID "SPAC977.05c";
I	PomBase	transcript	35768	36382	.	-	.	gene_id "SPAC977.05c"; transcript_id "SPAC977.05c.1"; ID "SPAC977.05c.1"; Parent "SPAC977.05c"; original_biotype "mrna";
I	PomBase	exon	35768	36382	.	-	.	gene_id "SPAC977.05c"; transcript_id "SPAC977.05c.1"; ID "nbis-exon-4294"; Parent "SPAC977.05c.1";
I	PomBase	CDS	35768	36382	.	-	0	gene_id "SPAC977.05c"; transcript_id "SPAC977.05c.1"; ID "SPAC977.05c.1:exon:1"; Parent "SPAC977.05c.1";
I	PomBase	gene	39431	40072	.	+	.	gene_id "SPAC977.06"; ID "SPAC977.06";
I	PomBase	transcript	39431	40072	.	+	.	gene_id "SPAC977.06"; transcript_id "SPAC977.06.1"; ID "SPAC977.06.1"; Parent "SPAC977.06"; original_biotype "mrna";
I	PomBase	exon	39431	39848	.	+	.	gene_id "SPAC977.06"; transcript_id "SPAC977.06.1"; ID "nbis-exon-4295"; Parent "SPAC977.06.1";
I	PomBase	exon	39899	40072	.	+	.	gene_id "SPAC977.06"; transcript_id "SPAC977.06.1"; ID "nbis-exon-4296"; Parent "SPAC977.06.1";
I	PomBase	CDS	39431	39848	.	+	0	gene_id "SPAC977.06"; transcript_id "SPAC977.06.1"; ID "SPAC977.06.1:exon:1"; Parent "SPAC977.06.1";
I	PomBase	CDS	39899	40050	.	+	0	gene_id "SPAC977.06"; transcript_id "SPAC977.06.1"; ID "SPAC977.06.1:exon:2"; Parent "SPAC977.06.1";
I	PomBase	three_prime_utr	40051	40072	.	+	.	gene_id "SPAC977.06"; transcript_id "SPAC977.06.1"; ID "SPAC977.06.1:three_prime_UTR:1"; Parent "SPAC977.06.1"; original_biotype "three_prime_UTR";
I	PomBase	gene	42057	43307	.	-	.	gene_id "SPAC977.07c"; ID "SPAC977.07c"; Name "pfl6";
I	PomBase	transcript	42057	43307	.	-	.	gene_id "SPAC977.07c"; transcript_id "SPAC977.07c.1"; ID "SPAC977.07c.1"; Parent "SPAC977.07c"; original_biotype "mrna";
I	PomBase	exon	42057	43307	.	-	.	gene_id "SPAC977.07c"; transcript_id "SPAC977.07c.1"; ID "nbis-exon-4297"; Parent "SPAC977.07c.1";
I	PomBase	CDS	42057	43307	.	-	0	gene_id "SPAC977.07c"; transcript_id "SPAC977.07c.1"; ID "SPAC977.07c.1:exon:1"; Parent "SPAC977.07c.1";
I	PomBase	gene	44704	45468	.	+	.	gene_id "SPAC977.08"; ID "SPAC977.08"; Name "ayr2";
I	PomBase	transcript	44704	45468	.	+	.	gene_id "SPAC977.08"; transcript_id "SPAC977.08.1"; ID "SPAC977.08.1"; Parent "SPAC977.08"; original_biotype "mrna";
I	PomBase	exon	44704	45468	.	+	.	gene_id "SPAC977.08"; transcript_id "SPAC977.08.1"; ID "nbis-exon-4298"; Parent "SPAC977.08.1";
I	PomBase	CDS	44704	45414	.	+	0	gene_id "SPAC977.08"; transcript_id "SPAC977.08.1"; ID "SPAC977.08.1:exon:1"; Parent "SPAC977.08.1";
I	PomBase	three_prime_utr	45415	45468	.	+	.	gene_id "SPAC977.08"; transcript_id "SPAC977.08.1"; ID "SPAC977.08.1:three_prime_UTR:1"; Parent "SPAC977.08.1"; original_biotype "three_prime_UTR";
I	PomBase	gene	45875	48160	.	-	.	gene_id "SPAC977.09c"; ID "SPAC977.09c"; Name "plb4";
I	PomBase	transcript	45875	48160	.	-	.	gene_id "SPAC977.09c"; transcript_id "SPAC977.09c.1"; ID "SPAC977.09c.1"; Parent "SPAC977.09c"; original_biotype "mrna";
I	PomBase	exon	45875	46143	.	-	.	gene_id "SPAC977.09c"; transcript_id "SPAC977.09c.1"; ID "nbis-exon-4299"; Parent "SPAC977.09c.1";
I	PomBase	exon	46208	48160	.	-	.	gene_id "SPAC977.09c"; transcript_id "SPAC977.09c.1"; ID "nbis-exon-4300"; Parent "SPAC977.09c.1";
I	PomBase	CDS	46075	46143	.	-	0	gene_id "SPAC977.09c"; transcript_id "SPAC977.09c.1"; ID "SPAC977.09c.1:exon:2"; Parent "SPAC977.09c.1";
I	PomBase	CDS	46208	48160	.	-	0	gene_id "SPAC977.09c"; transcript_id "SPAC977.09c.1"; ID "SPAC977.09c.1:exon:1"; Parent "SPAC977.09c.1";
I	PomBase	three_prime_utr	45875	46074	.	-	.	gene_id "SPAC977.09c"; transcript_id "SPAC977.09c.1"; ID "SPAC977.09c.1:three_prime_UTR:1"; Parent "SPAC977.09c.1"; original_biotype "three_prime_UTR";
I	PacBio	gene	52006	53858	.	+	.	gene_id "SPAC977.10"; transcript_id "SPAC977.10.1-1"; ID "SPAC977.10";
I	PacBio	transcript	52006	53637	.	+	.	gene_id "SPAC977.10"; transcript_id "SPAC977.10.1-1"; ID "SPAC977.10.1-1"; Parent "SPAC977.10";
I	PacBio	exon	52006	52240	.	+	.	gene_id "SPAC977.10"; transcript_id "SPAC977.10.1-1"; ID "exon-8"; Parent "SPAC977.10.1-1";
I	PacBio	exon	52318	53637	.	+	.	gene_id "SPAC977.10"; transcript_id "SPAC977.10.1-1"; ID "exon-9"; Parent "SPAC977.10.1-1";
I	PacBio	CDS	52117	52240	.	+	.	gene_id "SPAC977.10"; transcript_id "SPAC977.10.1-1"; ID "cds-4"; Parent "SPAC977.10.1-1";
I	PacBio	CDS	52318	53600	.	+	.	gene_id "SPAC977.10"; transcript_id "SPAC977.10.1-1"; ID "cds-5"; Parent "SPAC977.10.1-1";
I	PacBio	five_prime_utr	52006	52116	.	+	.	gene_id "SPAC977.10"; transcript_id "SPAC977.10.1-1"; ID "nbis-five_prime_utr-6855"; Parent "SPAC977.10.1-1"; original_biotype "five_prime_UTR";
I	PacBio	three_prime_utr	53601	53637	.	+	.	gene_id "SPAC977.10"; transcript_id "SPAC977.10.1-1"; ID "nbis-three_prime_utr-6891"; Parent "SPAC977.10.1-1"; original_biotype "three_prime_UTR";
I	PacBio	transcript	52006	53858	.	+	.	gene_id "SPAC977.10"; transcript_id "SPAC977.10.1"; ID "SPAC977.10.1"; Parent "SPAC977.10";
I	PacBio	exon	52006	52240	.	+	.	gene_id "SPAC977.10"; transcript_id "SPAC977.10.1"; ID "exon-10"; Parent "SPAC977.10.1";
I	PacBio	exon	52318	53858	.	+	.	gene_id "SPAC977.10"; transcript_id "SPAC977.10.1"; ID "exon-11"; Parent "SPAC977.10.1";
I	PacBio	CDS	52117	52240	.	+	.	gene_id "SPAC977.10"; transcript_id "SPAC977.10.1"; ID "cds-6"; Parent "SPAC977.10.1";
I	PacBio	CDS	52318	53600	.	+	.	gene_id "SPAC977.10"; transcript_id "SPAC977.10.1"; ID "cds-7"; Parent "SPAC977.10.1";
I	PacBio	five_prime_utr	52006	52116	.	+	.	gene_id "SPAC977.10"; transcript_id "SPAC977.10.1"; ID "nbis-five_prime_utr-6854"; Parent "SPAC977.10.1"; original_biotype "five_prime_UTR";
I	PacBio	three_prime_utr	53601	53858	.	+	.	gene_id "SPAC977.10"; transcript_id "SPAC977.10.1"; ID "nbis-three_prime_utr-6890"; Parent "SPAC977.10.1"; original_biotype "three_prime_UTR";
I	PacBio	transcript	52096	53430	.	+	.	gene_id "SPAC977.10"; transcript_id "SPAC977.10.1-3"; ID "SPAC977.10.1-3"; Parent "SPAC977.10";
I	PacBio	exon	52096	52240	.	+	.	gene_id "SPAC977.10"; transcript_id "SPAC977.10.1-3"; ID "exon-12"; Parent "SPAC977.10.1-3";
I	PacBio	exon	52318	53430	.	+	.	gene_id "SPAC977.10"; transcript_id "SPAC977.10.1-3"; ID "exon-13"; Parent "SPAC977.10.1-3";
I	PacBio	CDS	52117	52240	.	+	.	gene_id "SPAC977.10"; transcript_id "SPAC977.10.1-3"; ID "cds-8"; Parent "SPAC977.10.1-3";
I	PacBio	CDS	52318	53429	.	+	.	gene_id "SPAC977.10"; transcript_id "SPAC977.10.1-3"; ID "cds-9"; Parent "SPAC977.10.1-3";
I	PacBio	five_prime_utr	52096	52116	.	+	.	gene_id "SPAC977.10"; transcript_id "SPAC977.10.1-3"; ID "nbis-five_prime_utr-6857"; Parent "SPAC977.10.1-3"; original_biotype "five_prime_UTR";
I	PacBio	three_prime_utr	53430	53430	.	+	.	gene_id "SPAC977.10"; transcript_id "SPAC977.10.1-3"; ID "nbis-three_prime_utr-6893"; Parent "SPAC977.10.1-3"; original_biotype "three_prime_UTR";
I	PacBio	transcript	52096	53858	.	+	.	gene_id "SPAC977.10"; transcript_id "SPAC977.10.1-2"; ID "SPAC977.10.1-2"; Parent "SPAC977.10";
I	PacBio	exon	52096	52240	.	+	.	gene_id "SPAC977.10"; transcript_id "SPAC977.10.1-2"; ID "exon-14"; Parent "SPAC977.10.1-2";
I	PacBio	exon	52318	53858	.	+	.	gene_id "SPAC977.10"; transcript_id "SPAC977.10.1-2"; ID "exon-15"; Parent "SPAC977.10.1-2";
I	PacBio	CDS	52117	52240	.	+	.	gene_id "SPAC977.10"; transcript_id "SPAC977.10.1-2"; ID "cds-10"; Parent "SPAC977.10.1-2";
I	PacBio	CDS	52318	53600	.	+	.	gene_id "SPAC977.10"; transcript_id "SPAC977.10.1-2"; ID "cds-11"; Parent "SPAC977.10.1-2";
I	PacBio	five_prime_utr	52096	52116	.	+	.	gene_id "SPAC977.10"; transcript_id "SPAC977.10.1-2"; ID "nbis-five_prime_utr-6856"; Parent "SPAC977.10.1-2"; original_biotype "five_prime_UTR";
I	PacBio	three_prime_utr	53601	53858	.	+	.	gene_id "SPAC977.10"; transcript_id "SPAC977.10.1-2"; ID "nbis-three_prime_utr-6892"; Parent "SPAC977.10.1-2"; original_biotype "three_prime_UTR";
I	PomBase	gene	54937	56308	.	+	.	gene_id "SPAC977.11"; ID "SPAC977.11"; Name "fex1";
I	PomBase	transcript	54937	56308	.	+	.	gene_id "SPAC977.11"; transcript_id "SPAC977.11.1"; ID "SPAC977.11.1"; Parent "SPAC977.11"; original_biotype "mrna";
I	PomBase	exon	54937	56308	.	+	.	gene_id "SPAC977.11"; transcript_id "SPAC977.11.1"; ID "nbis-exon-4303"; Parent "SPAC977.11.1";
I	PomBase	CDS	55274	56209	.	+	0	gene_id "SPAC977.11"; transcript_id "SPAC977.11.1"; ID "SPAC977.11.1:exon:1"; Parent "SPAC977.11.1";
I	PomBase	five_prime_utr	54937	55273	.	+	.	gene_id "SPAC977.11"; transcript_id "SPAC977.11.1"; ID "SPAC977.11.1:five_prime_UTR:1"; Parent "SPAC977.11.1"; original_biotype "five_prime_UTR";
I	PomBase	three_prime_utr	56210	56308	.	+	.	gene_id "SPAC977.11"; transcript_id "SPAC977.11.1"; ID "SPAC977.11.1:three_prime_UTR:1"; Parent "SPAC977.11.1"; original_biotype "three_prime_UTR";
I	PacBio	gene	56462	57908	.	+	.	gene_id "SPAC977.12"; transcript_id "e2396563-094c-4312-97cd-73ae7912e764"; ID "SPAC977.12";
I	PacBio	transcript	56462	57769	.	+	.	gene_id "SPAC977.12"; transcript_id "e2396563-094c-4312-97cd-73ae7912e764"; ID "e2396563-094c-4312-97cd-73ae7912e764"; Parent "SPAC977.12";
I	PacBio	exon	56462	57769	.	+	.	gene_id "SPAC977.12"; transcript_id "e2396563-094c-4312-97cd-73ae7912e764"; ID "exon-16"; Parent "e2396563-094c-4312-97cd-73ae7912e764";
I	PacBio	CDS	56492	57562	.	+	.	gene_id "SPAC977.12"; transcript_id "e2396563-094c-4312-97cd-73ae7912e764"; ID "cds-12"; Parent "e2396563-094c-4312-97cd-73ae7912e764";
I	PacBio	five_prime_utr	56462	56491	.	+	.	gene_id "SPAC977.12"; transcript_id "e2396563-094c-4312-97cd-73ae7912e764"; ID "nbis-five_prime_utr-4751"; Parent "e2396563-094c-4312-97cd-73ae7912e764"; original_biotype "five_prime_UTR";
I	PacBio	three_prime_utr	57563	57769	.	+	.	gene_id "SPAC977.12"; transcript_id "e2396563-094c-4312-97cd-73ae7912e764"; ID "nbis-three_prime_utr-4781"; Parent "e2396563-094c-4312-97cd-73ae7912e764"; original_biotype "three_prime_UTR";
I	PacBio	transcript	56462	57908	.	+	.	gene_id "SPAC977.12"; transcript_id "1adab5ff-bd1f-44d2-85c9-1f84583c0eb9"; ID "1adab5ff-bd1f-44d2-85c9-1f84583c0eb9"; Parent "SPAC977.12";
I	PacBio	exon	56462	57908	.	+	.	gene_id "SPAC977.12"; transcript_id "1adab5ff-bd1f-44d2-85c9-1f84583c0eb9"; ID "exon-17"; Parent "1adab5ff-bd1f-44d2-85c9-1f84583c0eb9";
I	PacBio	CDS	56492	57562	.	+	.	gene_id "SPAC977.12"; transcript_id "1adab5ff-bd1f-44d2-85c9-1f84583c0eb9"; ID "cds-13"; Parent "1adab5ff-bd1f-44d2-85c9-1f84583c0eb9";
I	PacBio	five_prime_utr	56462	56491	.	+	.	gene_id "SPAC977.12"; transcript_id "1adab5ff-bd1f-44d2-85c9-1f84583c0eb9"; ID "nbis-five_prime_utr-560"; Parent "1adab5ff-bd1f-44d2-85c9-1f84583c0eb9"; original_biotype "five_prime_UTR";
I	PacBio	three_prime_utr	57563	57908	.	+	.	gene_id "SPAC977.12"; transcript_id "1adab5ff-bd1f-44d2-85c9-1f84583c0eb9"; ID "nbis-three_prime_utr-561"; Parent "1adab5ff-bd1f-44d2-85c9-1f84583c0eb9"; original_biotype "three_prime_UTR";
I	PacBio	transcript	57551	57769	.	+	.	gene_id "SPAC977.12"; transcript_id "1fe45862-a2c1-457b-956d-83b5191e7846"; ID "1fe45862-a2c1-457b-956d-83b5191e7846"; Parent "SPAC977.12";
I	PacBio	exon	57551	57769	.	+	.	gene_id "SPAC977.12"; transcript_id "1fe45862-a2c1-457b-956d-83b5191e7846"; ID "exon-18"; Parent "1fe45862-a2c1-457b-956d-83b5191e7846";
I	PacBio	gene	59463	60829	.	-	.	gene_id "SPAC977.14c"; transcript_id "0d5e9b45-30e2-4966-bba7-7f6259076f24"; ID "SPAC977.14c";
I	PacBio	transcript	59544	60829	.	-	.	gene_id "SPAC977.14c"; transcript_id "cea85eeb-b75d-4350-b387-2142028f7ccb"; ID "cea85eeb-b75d-4350-b387-2142028f7ccb"; Parent "SPAC977.14c";
I	PacBio	exon	59544	60829	.	-	.	gene_id "SPAC977.14c"; transcript_id "cea85eeb-b75d-4350-b387-2142028f7ccb"; ID "exon-20"; Parent "cea85eeb-b75d-4350-b387-2142028f7ccb";
I	PacBio	CDS	59715	60770	.	-	.	gene_id "SPAC977.14c"; transcript_id "cea85eeb-b75d-4350-b387-2142028f7ccb"; ID "cds-15"; Parent "cea85eeb-b75d-4350-b387-2142028f7ccb";
I	PacBio	five_prime_utr	60771	60829	.	-	.	gene_id "SPAC977.14c"; transcript_id "cea85eeb-b75d-4350-b387-2142028f7ccb"; ID "nbis-five_prime_utr-4338"; Parent "cea85eeb-b75d-4350-b387-2142028f7ccb"; original_biotype "five_prime_UTR";
I	PacBio	three_prime_utr	59544	59714	.	-	.	gene_id "SPAC977.14c"; transcript_id "cea85eeb-b75d-4350-b387-2142028f7ccb"; ID "nbis-three_prime_utr-4363"; Parent "cea85eeb-b75d-4350-b387-2142028f7ccb"; original_biotype "three_prime_UTR";
I	PacBio	transcript	59614	60829	.	-	.	gene_id "SPAC977.14c"; transcript_id "b4f081f5-5015-436c-9baa-2e1f7fb77ce8"; ID "b4f081f5-5015-436c-9baa-2e1f7fb77ce8"; Parent "SPAC977.14c";
I	PacBio	exon	59614	60829	.	-	.	gene_id "SPAC977.14c"; transcript_id "b4f081f5-5015-436c-9baa-2e1f7fb77ce8"; ID "exon-21"; Parent "b4f081f5-5015-436c-9baa-2e1f7fb77ce8";
I	PacBio	CDS	59715	60770	.	-	.	gene_id "SPAC977.14c"; transcript_id "b4f081f5-5015-436c-9baa-2e1f7fb77ce8"; ID "cds-16"; Parent "b4f081f5-5015-436c-9baa-2e1f7fb77ce8";
I	PacBio	five_prime_utr	60771	60829	.	-	.	gene_id "SPAC977.14c"; transcript_id "b4f081f5-5015-436c-9baa-2e1f7fb77ce8"; ID "nbis-five_prime_utr-3790"; Parent "b4f081f5-5015-436c-9baa-2e1f7fb77ce8"; original_biotype "five_prime_UTR";
I	PacBio	three_prime_utr	59614	59714	.	-	.	gene_id "SPAC977.14c"; transcript_id "b4f081f5-5015-436c-9baa-2e1f7fb77ce8"; ID "nbis-three_prime_utr-3811"; Parent "b4f081f5-5015-436c-9baa-2e1f7fb77ce8"; original_biotype "three_prime_UTR";
I	PacBio	transcript	59673	60829	.	-	.	gene_id "SPAC977.14c"; transcript_id "a9ed42e2-69c4-44b5-b56a-aaf751cad6da"; ID "a9ed42e2-69c4-44b5-b56a-aaf751cad6da"; Parent "SPAC977.14c";
I	PacBio	exon	59673	60829	.	-	.	gene_id "SPAC977.14c"; transcript_id "a9ed42e2-69c4-44b5-b56a-aaf751cad6da"; ID "exon-22"; Parent "a9ed42e2-69c4-44b5-b56a-aaf751cad6da";
I	PacBio	CDS	59715	60770	.	-	.	gene_id "SPAC977.14c"; transcript_id "a9ed42e2-69c4-44b5-b56a-aaf751cad6da"; ID "cds-17"; Parent "a9ed42e2-69c4-44b5-b56a-aaf751cad6da";
I	PacBio	five_prime_utr	60771	60829	.	-	.	gene_id "SPAC977.14c"; transcript_id "a9ed42e2-69c4-44b5-b56a-aaf751cad6da"; ID "nbis-five_prime_utr-3551"; Parent "a9ed42e2-69c4-44b5-b56a-aaf751cad6da"; original_biotype "five_prime_UTR";
I	PacBio	three_prime_utr	59673	59714	.	-	.	gene_id "SPAC977.14c"; transcript_id "a9ed42e2-69c4-44b5-b56a-aaf751cad6da"; ID "nbis-three_prime_utr-3567"; Parent "a9ed42e2-69c4-44b5-b56a-aaf751cad6da"; original_biotype "three_prime_UTR";
I	PacBio	transcript	59463	60829	.	-	.	gene_id "SPAC977.14c"; transcript_id "0d5e9b45-30e2-4966-bba7-7f6259076f24"; ID "0d5e9b45-30e2-4966-bba7-7f6259076f24"; Parent "SPAC977.14c";
I	PacBio	exon	59463	60829	.	-	.	gene_id "SPAC977.14c"; transcript_id "0d5e9b45-30e2-4966-bba7-7f6259076f24"; ID "exon-19"; Parent "0d5e9b45-30e2-4966-bba7-7f6259076f24";
I	PacBio	CDS	59715	60770	.	-	.	gene_id "SPAC977.14c"; transcript_id "0d5e9b45-30e2-4966-bba7-7f6259076f24"; ID "cds-14"; Parent "0d5e9b45-30e2-4966-bba7-7f6259076f24";
I	PacBio	five_prime_utr	60771	60829	.	-	.	gene_id "SPAC977.14c"; transcript_id "0d5e9b45-30e2-4966-bba7-7f6259076f24"; ID "nbis-five_prime_utr-287"; Parent "0d5e9b45-30e2-4966-bba7-7f6259076f24"; original_biotype "five_prime_UTR";
I	PacBio	three_prime_utr	59463	59714	.	-	.	gene_id "SPAC977.14c"; transcript_id "0d5e9b45-30e2-4966-bba7-7f6259076f24"; ID "nbis-three_prime_utr-287"; Parent "0d5e9b45-30e2-4966-bba7-7f6259076f24"; original_biotype "three_prime_UTR";
I	PacBio	gene	63106	63862	.	+	.	gene_id "SPAC977.15"; transcript_id "f458e5aa-ae30-4fe9-9552-1bed782cefe7"; ID "SPAC977.15";
I	PacBio	transcript	63106	63862	.	+	.	gene_id "SPAC977.15"; transcript_id "f458e5aa-ae30-4fe9-9552-1bed782cefe7"; ID "f458e5aa-ae30-4fe9-9552-1bed782cefe7"; Parent "SPAC977.15";
I	PacBio	exon	63106	63862	.	+	.	gene_id "SPAC977.15"; transcript_id "f458e5aa-ae30-4fe9-9552-1bed782cefe7"; ID "exon-23"; Parent "f458e5aa-ae30-4fe9-9552-1bed782cefe7";
I	PacBio	CDS	63130	63732	.	+	.	gene_id "SPAC977.15"; transcript_id "f458e5aa-ae30-4fe9-9552-1bed782cefe7"; ID "cds-18"; Parent "f458e5aa-ae30-4fe9-9552-1bed782cefe7";
I	PacBio	five_prime_utr	63106	63129	.	+	.	gene_id "SPAC977.15"; transcript_id "f458e5aa-ae30-4fe9-9552-1bed782cefe7"; ID "nbis-five_prime_utr-5164"; Parent "f458e5aa-ae30-4fe9-9552-1bed782cefe7"; original_biotype "five_prime_UTR";
I	PacBio	three_prime_utr	63733	63862	.	+	.	gene_id "SPAC977.15"; transcript_id "f458e5aa-ae30-4fe9-9552-1bed782cefe7"; ID "nbis-three_prime_utr-5193"; Parent "f458e5aa-ae30-4fe9-9552-1bed782cefe7"; original_biotype "three_prime_UTR";
I	PomBase	gene	64559	66679	.	-	.	gene_id "SPAC977.16c"; ID "SPAC977.16c"; Name "dak2";
I	PomBase	transcript	64559	66679	.	-	.	gene_id "SPAC977.16c"; transcript_id "SPAC977.16c.1"; ID "SPAC977.16c.1"; Parent "SPAC977.16c"; original_biotype "mrna";
I	PomBase	exon	64559	66679	.	-	.	gene_id "SPAC977.16c"; transcript_id "SPAC977.16c.1"; ID "nbis-exon-4308"; Parent "SPAC977.16c.1";
I	PomBase	CDS	64904	66679	.	-	0	gene_id "SPAC977.16c"; transcript_id "SPAC977.16c.1"; ID "SPAC977.16c.1:exon:1"; Parent "SPAC977.16c.1";
I	PomBase	three_prime_utr	64559	64903	.	-	.	gene_id "SPAC977.16c"; transcript_id "SPAC977.16c.1"; ID "SPAC977.16c.1:three_prime_UTR:1"; Parent "SPAC977.16c.1"; original_biotype "three_prime_UTR";
I	PacBio	gene	66219	69821	.	+	.	gene_id "SPAC977.17"; transcript_id "e3411fd4-01f9-45dc-8b6f-b705e49f4e42"; ID "SPAC977.17";
I	PacBio	transcript	66219	69821	.	+	.	gene_id "SPAC977.17"; transcript_id "e3411fd4-01f9-45dc-8b6f-b705e49f4e42"; ID "e3411fd4-01f9-45dc-8b6f-b705e49f4e42"; Parent "SPAC977.17";
I	PacBio	exon	66219	69821	.	+	.	gene_id "SPAC977.17"; transcript_id "e3411fd4-01f9-45dc-8b6f-b705e49f4e42"; ID "exon-24"; Parent "e3411fd4-01f9-45dc-8b6f-b705e49f4e42";
I	PacBio	CDS	67143	68939	.	+	.	gene_id "SPAC977.17"; transcript_id "e3411fd4-01f9-45dc-8b6f-b705e49f4e42"; ID "cds-19"; Parent "e3411fd4-01f9-45dc-8b6f-b705e49f4e42";
I	PacBio	five_prime_utr	66219	67142	.	+	.	gene_id "SPAC977.17"; transcript_id "e3411fd4-01f9-45dc-8b6f-b705e49f4e42"; ID "nbis-five_prime_utr-4772"; Parent "e3411fd4-01f9-45dc-8b6f-b705e49f4e42"; original_biotype "five_prime_UTR";
I	PacBio	three_prime_utr	68940	69821	.	+	.	gene_id "SPAC977.17"; transcript_id "e3411fd4-01f9-45dc-8b6f-b705e49f4e42"; ID "nbis-three_prime_utr-4802"; Parent "e3411fd4-01f9-45dc-8b6f-b705e49f4e42"; original_biotype "three_prime_UTR";
I	PacBio	transcript	67149	69684	.	+	.	gene_id "SPAC977.17"; transcript_id "a8b56753-0e81-4c3b-8c9c-f4f025003f7c"; ID "a8b56753-0e81-4c3b-8c9c-f4f025003f7c"; Parent "SPAC977.17";
I	PacBio	exon	67149	69684	.	+	.	gene_id "SPAC977.17"; transcript_id "a8b56753-0e81-4c3b-8c9c-f4f025003f7c"; ID "exon-25"; Parent "a8b56753-0e81-4c3b-8c9c-f4f025003f7c";
I	PacBio	CDS	67293	68939	.	+	.	gene_id "SPAC977.17"; transcript_id "a8b56753-0e81-4c3b-8c9c-f4f025003f7c"; ID "cds-20"; Parent "a8b56753-0e81-4c3b-8c9c-f4f025003f7c";
I	PacBio	five_prime_utr	67149	67292	.	+	.	gene_id "SPAC977.17"; transcript_id "a8b56753-0e81-4c3b-8c9c-f4f025003f7c"; ID "nbis-five_prime_utr-3531"; Parent "a8b56753-0e81-4c3b-8c9c-f4f025003f7c"; original_biotype "five_prime_UTR";
I	PacBio	three_prime_utr	68940	69684	.	+	.	gene_id "SPAC977.17"; transcript_id "a8b56753-0e81-4c3b-8c9c-f4f025003f7c"; ID "nbis-three_prime_utr-3547"; Parent "a8b56753-0e81-4c3b-8c9c-f4f025003f7c"; original_biotype "three_prime_UTR";
I	PomBase	gene	74452	75910	.	-	.	gene_id "SPAPJ695.02"; ID "SPAPJ695.02";
I	PomBase	transcript	74452	75910	.	-	.	gene_id "SPAPJ695.02"; transcript_id "SPAPJ695.02.1"; ID "SPAPJ695.02.1"; Parent "SPAPJ695.02"; original_biotype "mrna";
I	PomBase	exon	74452	75910	.	-	.	gene_id "SPAPJ695.02"; transcript_id "SPAPJ695.02.1"; ID "nbis-exon-4650"; Parent "SPAPJ695.02.1";
I	PomBase	CDS	75698	75910	.	-	0	gene_id "SPAPJ695.02"; transcript_id "SPAPJ695.02.1"; ID "SPAPJ695.02.1:exon:1"; Parent "SPAPJ695.02.1";
I	PomBase	three_prime_utr	74452	75697	.	-	.	gene_id "SPAPJ695.02"; transcript_id "SPAPJ695.02.1"; ID "SPAPJ695.02.1:three_prime_UTR:1"; Parent "SPAPJ695.02.1"; original_biotype "three_prime_UTR";
I	PomBase	gene	77480	77931	.	-	.	gene_id "SPAPJ695.01c"; ID "SPAPJ695.01c";
I	PomBase	transcript	77480	77931	.	-	.	gene_id "SPAPJ695.01c"; transcript_id "SPAPJ695.01c.1"; ID "SPAPJ695.01c.1"; Parent "SPAPJ695.01c"; original_biotype "mrna";
I	PomBase	exon	77480	77931	.	-	.	gene_id "SPAPJ695.01c"; transcript_id "SPAPJ695.01c.1"; ID "nbis-exon-4649"; Parent "SPAPJ695.01c.1";
I	PomBase	CDS	77578	77931	.	-	0	gene_id "SPAPJ695.01c"; transcript_id "SPAPJ695.01c.1"; ID "SPAPJ695.01c.1:exon:1"; Parent "SPAPJ695.01c.1";
I	PomBase	three_prime_utr	77480	77577	.	-	.	gene_id "SPAPJ695.01c"; transcript_id "SPAPJ695.01c.1"; ID "SPAPJ695.01c.1:three_prime_UTR:1"; Parent "SPAPJ695.01c.1"; original_biotype "three_prime_UTR";
I	PacBio	gene	82468	84786	.	+	.	gene_id "SPAC1F8.01"; transcript_id "7cc66c1e-6fe8-42f0-b716-94398cf87ba1"; ID "SPAC1F8.01";
I	PacBio	transcript	82468	84786	.	+	.	gene_id "SPAC1F8.01"; transcript_id "7cc66c1e-6fe8-42f0-b716-94398cf87ba1"; ID "7cc66c1e-6fe8-42f0-b716-94398cf87ba1"; Parent "SPAC1F8.01";
I	PacBio	exon	82468	84786	.	+	.	gene_id "SPAC1F8.01"; transcript_id "7cc66c1e-6fe8-42f0-b716-94398cf87ba1"; ID "exon-28"; Parent "7cc66c1e-6fe8-42f0-b716-94398cf87ba1";
I	PacBio	CDS	82978	84603	.	+	.	gene_id "SPAC1F8.01"; transcript_id "7cc66c1e-6fe8-42f0-b716-94398cf87ba1"; ID "cds-21"; Parent "7cc66c1e-6fe8-42f0-b716-94398cf87ba1";
I	PacBio	five_prime_utr	82468	82977	.	+	.	gene_id "SPAC1F8.01"; transcript_id "7cc66c1e-6fe8-42f0-b716-94398cf87ba1"; ID "nbis-five_prime_utr-2628"; Parent "7cc66c1e-6fe8-42f0-b716-94398cf87ba1"; original_biotype "five_prime_UTR";
I	PacBio	three_prime_utr	84604	84786	.	+	.	gene_id "SPAC1F8.01"; transcript_id "7cc66c1e-6fe8-42f0-b716-94398cf87ba1"; ID "nbis-three_prime_utr-2634"; Parent "7cc66c1e-6fe8-42f0-b716-94398cf87ba1"; original_biotype "three_prime_UTR";
I	PomBase	gene	85566	86278	.	-	.	gene_id "SPAC1F8.02c"; ID "SPAC1F8.02c"; Name "shu1";
I	PomBase	transcript	85566	86278	.	-	.	gene_id "SPAC1F8.02c"; transcript_id "SPAC1F8.02c.1"; ID "SPAC1F8.02c.1"; Parent "SPAC1F8.02c"; original_biotype "mrna";
I	PomBase	exon	85566	86278	.	-	.	gene_id "SPAC1F8.02c"; transcript_id "SPAC1F8.02c.1"; ID "nbis-exon-1637"; Parent "SPAC1F8.02c.1";
I	PomBase	CDS	85598	86278	.	-	0	gene_id "SPAC1F8.02c"; transcript_id "SPAC1F8.02c.1"; ID "SPAC1F8.02c.1:exon:1"; Parent "SPAC1F8.02c.1";
I	PomBase	three_prime_utr	85566	85597	.	-	.	gene_id "SPAC1F8.02c"; transcript_id "SPAC1F8.02c.1"; ID "SPAC1F8.02c.1:three_prime_UTR:1"; Parent "SPAC1F8.02c.1"; original_biotype "three_prime_UTR";
I	PomBase	gene	88201	90289	.	-	.	gene_id "SPAC1F8.03c"; ID "SPAC1F8.03c"; Name "str3";
I	PomBase	transcript	88201	90289	.	-	.	gene_id "SPAC1F8.03c"; transcript_id "SPAC1F8.03c.1"; ID "SPAC1F8.03c.1"; Parent "SPAC1F8.03c"; original_biotype "mrna";
I	PomBase	exon	88201	90289	.	-	.	gene_id "SPAC1F8.03c"; transcript_id "SPAC1F8.03c.1"; ID "nbis-exon-1638"; Parent "SPAC1F8.03c.1";
I	PomBase	CDS	88367	90259	.	-	0	gene_id "SPAC1F8.03c"; transcript_id "SPAC1F8.03c.1"; ID "SPAC1F8.03c.1:exon:1"; Parent "SPAC1F8.03c.1";
I	PomBase	five_prime_utr	90260	90289	.	-	.	gene_id "SPAC1F8.03c"; transcript_id "SPAC1F8.03c.1"; ID "SPAC1F8.03c.1:five_prime_UTR:1"; Parent "SPAC1F8.03c.1"; original_biotype "five_prime_UTR";
I	PomBase	three_prime_utr	88201	88366	.	-	.	gene_id "SPAC1F8.03c"; transcript_id "SPAC1F8.03c.1"; ID "SPAC1F8.03c.1:three_prime_UTR:1"; Parent "SPAC1F8.03c.1"; original_biotype "three_prime_UTR";
I	PacBio	gene	92387	93868	.	-	.	gene_id "SPAC1F8.04c"; transcript_id "9821d2d3-d05d-4562-900d-fc1ae70f07de"; ID "SPAC1F8.04c";
I	PacBio	transcript	92387	93868	.	-	.	gene_id "SPAC1F8.04c"; transcript_id "9821d2d3-d05d-4562-900d-fc1ae70f07de"; ID "9821d2d3-d05d-4562-900d-fc1ae70f07de"; Parent "SPAC1F8.04c";
I	PacBio	exon	92387	93868	.	-	.	gene_id "SPAC1F8.04c"; transcript_id "9821d2d3-d05d-4562-900d-fc1ae70f07de"; ID "exon-30"; Parent "9821d2d3-d05d-4562-900d-fc1ae70f07de";
I	PacBio	CDS	92480	93697	.	-	.	gene_id "SPAC1F8.04c"; transcript_id "9821d2d3-d05d-4562-900d-fc1ae70f07de"; ID "cds-23"; Parent "9821d2d3-d05d-4562-900d-fc1ae70f07de";
I	PacBio	five_prime_utr	93698	93868	.	-	.	gene_id "SPAC1F8.04c"; transcript_id "9821d2d3-d05d-4562-900d-fc1ae70f07de"; ID "nbis-five_prime_utr-3178"; Parent "9821d2d3-d05d-4562-900d-fc1ae70f07de"; original_biotype "five_prime_UTR";
I	PacBio	three_prime_utr	92387	92479	.	-	.	gene_id "SPAC1F8.04c"; transcript_id "9821d2d3-d05d-4562-900d-fc1ae70f07de"; ID "nbis-three_prime_utr-3193"; Parent "9821d2d3-d05d-4562-900d-fc1ae70f07de"; original_biotype "three_prime_UTR";
I	PacBio	gene	95790	96966	.	+	.	gene_id "SPAC1F8.05"; transcript_id "b4774c8a-6589-4cf6-9b18-07d1db46fb12"; ID "SPAC1F8.05";
I	PomBase	transcript	95790	96966	.	+	.	gene_id "SPAC1F8.05"; transcript_id "SPAC1F8.05.1"; ID "SPAC1F8.05.1"; Parent "SPAC1F8.05"; original_biotype "mrna";
I	PomBase	exon	95790	96966	.	+	.	gene_id "SPAC1F8.05"; transcript_id "SPAC1F8.05.1"; ID "nbis-exon-1640"; Parent "SPAC1F8.05.1";
I	PomBase	CDS	96000	96548	.	+	0	gene_id "SPAC1F8.05"; transcript_id "SPAC1F8.05.1"; ID "SPAC1F8.05.1:exon:1"; Parent "SPAC1F8.05.1";
I	PomBase	five_prime_utr	95790	95999	.	+	.	gene_id "SPAC1F8.05"; transcript_id "SPAC1F8.05.1"; ID "SPAC1F8.05.1:five_prime_UTR:1"; Parent "SPAC1F8.05.1"; original_biotype "five_prime_UTR";
I	PomBase	three_prime_utr	96549	96966	.	+	.	gene_id "SPAC1F8.05"; transcript_id "SPAC1F8.05.1"; ID "SPAC1F8.05.1:three_prime_UTR:1"; Parent "SPAC1F8.05.1"; original_biotype "three_prime_UTR";
I	PacBio	transcript	96446	96966	.	+	.	gene_id "SPAC1F8.05"; transcript_id "b4774c8a-6589-4cf6-9b18-07d1db46fb12"; ID "b4774c8a-6589-4cf6-9b18-07d1db46fb12"; Parent "SPAC1F8.05";
I	PacBio	exon	96446	96966	.	+	.	gene_id "SPAC1F8.05"; transcript_id "b4774c8a-6589-4cf6-9b18-07d1db46fb12"; ID "exon-31"; Parent "b4774c8a-6589-4cf6-9b18-07d1db46fb12";
I	PacBio	gene	99846	101431	.	+	.	gene_id "SPAC1F8.06"; transcript_id "a6d226ab-eb6a-4297-b5f3-f6ea2057cde3"; ID "SPAC1F8.06";
I	PacBio	transcript	99846	101431	.	+	.	gene_id "SPAC1F8.06"; transcript_id "a6d226ab-eb6a-4297-b5f3-f6ea2057cde3"; ID "a6d226ab-eb6a-4297-b5f3-f6ea2057cde3"; Parent "SPAC1F8.06";
I	PacBio	exon	99846	101431	.	+	.	gene_id "SPAC1F8.06"; transcript_id "a6d226ab-eb6a-4297-b5f3-f6ea2057cde3"; ID "exon-32"; Parent "a6d226ab-eb6a-4297-b5f3-f6ea2057cde3";
I	PacBio	CDS	100011	101168	.	+	.	gene_id "SPAC1F8.06"; transcript_id "a6d226ab-eb6a-4297-b5f3-f6ea2057cde3"; ID "cds-24"; Parent "a6d226ab-eb6a-4297-b5f3-f6ea2057cde3";
I	PacBio	five_prime_utr	99846	100010	.	+	.	gene_id "SPAC1F8.06"; transcript_id "a6d226ab-eb6a-4297-b5f3-f6ea2057cde3"; ID "nbis-five_prime_utr-3487"; Parent "a6d226ab-eb6a-4297-b5f3-f6ea2057cde3"; original_biotype "five_prime_UTR";
I	PacBio	three_prime_utr	101169	101431	.	+	.	gene_id "SPAC1F8.06"; transcript_id "a6d226ab-eb6a-4297-b5f3-f6ea2057cde3"; ID "nbis-three_prime_utr-3505"; Parent "a6d226ab-eb6a-4297-b5f3-f6ea2057cde3"; original_biotype "three_prime_UTR";
I	PomBase	gene	101715	103597	.	-	.	gene_id "SPAC1F8.07c"; ID "SPAC1F8.07c"; Name "pdc101";
I	PomBase	transcript	101715	103597	.	-	.	gene_id "SPAC1F8.07c"; transcript_id "SPAC1F8.07c.1"; ID "SPAC1F8.07c.1"; Parent "SPAC1F8.07c"; original_biotype "mrna";
I	PomBase	exon	101715	101869	.	-	.	gene_id "SPAC1F8.07c"; transcript_id "SPAC1F8.07c.1"; ID "nbis-exon-1642"; Parent "SPAC1F8.07c.1";
I	PomBase	exon	101872	103597	.	-	.	gene_id "SPAC1F8.07c"; transcript_id "SPAC1F8.07c.1"; ID "nbis-exon-1643"; Parent "SPAC1F8.07c.1";
I	PomBase	CDS	101836	101869	.	-	0	gene_id "SPAC1F8.07c"; transcript_id "SPAC1F8.07c.1"; ID "SPAC1F8.07c.1:exon:2"; Parent "SPAC1F8.07c.1";
I	PomBase	CDS	101872	103544	.	-	0	gene_id "SPAC1F8.07c"; transcript_id "SPAC1F8.07c.1"; ID "SPAC1F8.07c.1:exon:1"; Parent "SPAC1F8.07c.1";
I	PomBase	five_prime_utr	103545	103597	.	-	.	gene_id "SPAC1F8.07c"; transcript_id "SPAC1F8.07c.1"; ID "SPAC1F8.07c.1:five_prime_UTR:1"; Parent "SPAC1F8.07c.1"; original_biotype "five_prime_UTR";
I	PomBase	three_prime_utr	101715	101835	.	-	.	gene_id "SPAC1F8.07c"; transcript_id "SPAC1F8.07c.1"; ID "SPAC1F8.07c.1:three_prime_UTR:1"; Parent "SPAC1F8.07c.1"; original_biotype "three_prime_UTR";
I	PacBio	gene	103396	105044	.	+	.	gene_id "SPAC1F8.08"; transcript_id "a2ea85bf-9cfa-4bea-a2e4-08953783e9c8"; ID "SPAC1F8.08";
I	PacBio	transcript	103396	104522	.	+	.	gene_id "SPAC1F8.08"; transcript_id "a2ea85bf-9cfa-4bea-a2e4-08953783e9c8"; ID "a2ea85bf-9cfa-4bea-a2e4-08953783e9c8"; Parent "SPAC1F8.08";
I	PacBio	exon	103396	104522	.	+	.	gene_id "SPAC1F8.08"; transcript_id "a2ea85bf-9cfa-4bea-a2e4-08953783e9c8"; ID "exon-33"; Parent "a2ea85bf-9cfa-4bea-a2e4-08953783e9c8";
I	PomBase	transcript	103941	104953	.	+	.	gene_id "SPAC1F8.08"; transcript_id "SPAC1F8.08.1"; ID "SPAC1F8.08.1"; Parent "SPAC1F8.08"; original_biotype "mrna";
I	PomBase	exon	103941	104953	.	+	.	gene_id "SPAC1F8.08"; transcript_id "SPAC1F8.08.1"; ID "nbis-exon-1644"; Parent "SPAC1F8.08.1";
I	PomBase	CDS	103941	104303	.	+	0	gene_id "SPAC1F8.08"; transcript_id "SPAC1F8.08.1"; ID "SPAC1F8.08.1:exon:1"; Parent "SPAC1F8.08.1";
I	PomBase	three_prime_utr	104304	104953	.	+	.	gene_id "SPAC1F8.08"; transcript_id "SPAC1F8.08.1"; ID "SPAC1F8.08.1:three_prime_UTR:1"; Parent "SPAC1F8.08.1"; original_biotype "three_prime_UTR";
I	PacBio	transcript	104282	105044	.	+	.	gene_id "SPAC1F8.08"; transcript_id "bf14458c-9d47-4f80-8cca-af3d0faccd6e"; ID "bf14458c-9d47-4f80-8cca-af3d0faccd6e"; Parent "SPAC1F8.08";
I	PacBio	exon	104282	105044	.	+	.	gene_id "SPAC1F8.08"; transcript_id "bf14458c-9d47-4f80-8cca-af3d0faccd6e"; ID "exon-36"; Parent "bf14458c-9d47-4f80-8cca-af3d0faccd6e";
I	PacBio	transcript	104282	104993	.	+	.	gene_id "SPAC1F8.08"; transcript_id "71f99f5b-532c-4ccd-a77f-d618a5c7a62a"; ID "71f99f5b-532c-4ccd-a77f-d618a5c7a62a"; Parent "SPAC1F8.08";
I	PacBio	exon	104282	104993	.	+	.	gene_id "SPAC1F8.08"; transcript_id "71f99f5b-532c-4ccd-a77f-d618a5c7a62a"; ID "exon-35"; Parent "71f99f5b-532c-4ccd-a77f-d618a5c7a62a";
I	PacBio	transcript	104282	104522	.	+	.	gene_id "SPAC1F8.08"; transcript_id "448c1482-8f22-42e1-8dbc-7a9c1180f95d"; ID "448c1482-8f22-42e1-8dbc-7a9c1180f95d"; Parent "SPAC1F8.08";
I	PacBio	exon	104282	104522	.	+	.	gene_id "SPAC1F8.08"; transcript_id "448c1482-8f22-42e1-8dbc-7a9c1180f95d"; ID "exon-34"; Parent "448c1482-8f22-42e1-8dbc-7a9c1180f95d";
I	PacBio	gene	106952	108361	.	+	.	gene_id "SPAC11D3.19"; transcript_id "0952dd06-b4d2-4dec-bac0-f532be88f9c8"; ID "SPAC11D3.19";
I	PomBase	transcript	106952	108361	.	+	.	gene_id "SPAC11D3.19"; transcript_id "SPAC11D3.19.1"; ID "SPAC11D3.19.1"; Parent "SPAC11D3.19"; original_biotype "mrna";
I	PomBase	exon	106952	108361	.	+	.	gene_id "SPAC11D3.19"; transcript_id "SPAC11D3.19.1"; ID "nbis-exon-173"; Parent "SPAC11D3.19.1";
I	PomBase	CDS	106965	107198	.	+	0	gene_id "SPAC11D3.19"; transcript_id "SPAC11D3.19.1"; ID "SPAC11D3.19.1:exon:1"; Parent "SPAC11D3.19.1";
I	PomBase	five_prime_utr	106952	106964	.	+	.	gene_id "SPAC11D3.19"; transcript_id "SPAC11D3.19.1"; ID "SPAC11D3.19.1:five_prime_UTR:1"; Parent "SPAC11D3.19.1"; original_biotype "five_prime_UTR";
I	PomBase	three_prime_utr	107199	108361	.	+	.	gene_id "SPAC11D3.19"; transcript_id "SPAC11D3.19.1"; ID "SPAC11D3.19.1:three_prime_UTR:1"; Parent "SPAC11D3.19.1"; original_biotype "three_prime_UTR";
I	PacBio	transcript	106963	107766	.	+	.	gene_id "SPAC11D3.19"; transcript_id "fb9d7cde-3cde-4b27-8c42-a75bd7c60ef6"; ID "fb9d7cde-3cde-4b27-8c42-a75bd7c60ef6"; Parent "SPAC11D3.19";
I	PacBio	exon	106963	107766	.	+	.	gene_id "SPAC11D3.19"; transcript_id "fb9d7cde-3cde-4b27-8c42-a75bd7c60ef6"; ID "exon-38"; Parent "fb9d7cde-3cde-4b27-8c42-a75bd7c60ef6";
I	PacBio	transcript	106963	107568	.	+	.	gene_id "SPAC11D3.19"; transcript_id "0952dd06-b4d2-4dec-bac0-f532be88f9c8"; ID "0952dd06-b4d2-4dec-bac0-f532be88f9c8"; Parent "SPAC11D3.19";
I	PacBio	exon	106963	107568	.	+	.	gene_id "SPAC11D3.19"; transcript_id "0952dd06-b4d2-4dec-bac0-f532be88f9c8"; ID "exon-37"; Parent "0952dd06-b4d2-4dec-bac0-f532be88f9c8";
I	PacBio	gene	108732	109195	.	-	.	gene_id "SPAC11D3.01c"; transcript_id "b387b6db-9b1d-4d9d-9138-5bc23554f04a"; ID "SPAC11D3.01c";
I	PomBase	transcript	108732	109180	.	-	.	gene_id "SPAC11D3.01c"; transcript_id "SPAC11D3.01c.1"; ID "SPAC11D3.01c.1"; Parent "SPAC11D3.01c"; original_biotype "mrna";
I	PomBase	exon	108732	109180	.	-	.	gene_id "SPAC11D3.01c"; transcript_id "SPAC11D3.01c.1"; ID "nbis-exon-154"; Parent "SPAC11D3.01c.1";
I	PomBase	CDS	108908	109147	.	-	0	gene_id "SPAC11D3.01c"; transcript_id "SPAC11D3.01c.1"; ID "SPAC11D3.01c.1:exon:1"; Parent "SPAC11D3.01c.1";
I	PomBase	five_prime_utr	109148	109180	.	-	.	gene_id "SPAC11D3.01c"; transcript_id "SPAC11D3.01c.1"; ID "SPAC11D3.01c.1:five_prime_UTR:1"; Parent "SPAC11D3.01c.1"; original_biotype "five_prime_UTR";
I	PomBase	three_prime_utr	108732	108907	.	-	.	gene_id "SPAC11D3.01c"; transcript_id "SPAC11D3.01c.1"; ID "SPAC11D3.01c.1:three_prime_UTR:1"; Parent "SPAC11D3.01c.1"; original_biotype "three_prime_UTR";
I	PacBio	transcript	108732	109195	.	-	.	gene_id "SPAC11D3.01c"; transcript_id "b387b6db-9b1d-4d9d-9138-5bc23554f04a"; ID "b387b6db-9b1d-4d9d-9138-5bc23554f04a"; Parent "SPAC11D3.01c";
I	PacBio	exon	108732	109195	.	-	.	gene_id "SPAC11D3.01c"; transcript_id "b387b6db-9b1d-4d9d-9138-5bc23554f04a"; ID "exon-39"; Parent "b387b6db-9b1d-4d9d-9138-5bc23554f04a";
I	PacBio	transcript	108787	109195	.	-	.	gene_id "SPAC11D3.01c"; transcript_id "692ec224-fc39-4992-92fb-4e46ef12e776"; ID "692ec224-fc39-4992-92fb-4e46ef12e776"; Parent "SPAC11D3.01c";
I	PacBio	exon	108787	109195	.	-	.	gene_id "SPAC11D3.01c"; transcript_id "692ec224-fc39-4992-92fb-4e46ef12e776"; ID "exon-41"; Parent "692ec224-fc39-4992-92fb-4e46ef12e776";
I	PacBio	gene	108732	110468	.	-	.	gene_id "SPAC11D3.02c"; transcript_id "4fe42b48-a757-4f4b-88f7-0135f9d40bdc"; ID "SPAC11D3.02c";
I	PacBio	transcript	109603	110468	.	-	.	gene_id "SPAC11D3.02c"; transcript_id "e6e917c6-ddef-4780-bd56-50ceea6f8113"; ID "e6e917c6-ddef-4780-bd56-50ceea6f8113"; Parent "SPAC11D3.02c";
I	PacBio	exon	109603	110468	.	-	.	gene_id "SPAC11D3.02c"; transcript_id "e6e917c6-ddef-4780-bd56-50ceea6f8113"; ID "exon-43"; Parent "e6e917c6-ddef-4780-bd56-50ceea6f8113";
I	PacBio	CDS	109829	110281	.	-	.	gene_id "SPAC11D3.02c"; transcript_id "e6e917c6-ddef-4780-bd56-50ceea6f8113"; ID "cds-27"; Parent "e6e917c6-ddef-4780-bd56-50ceea6f8113";
I	PacBio	five_prime_utr	110282	110468	.	-	.	gene_id "SPAC11D3.02c"; transcript_id "e6e917c6-ddef-4780-bd56-50ceea6f8113"; ID "nbis-five_prime_utr-4864"; Parent "e6e917c6-ddef-4780-bd56-50ceea6f8113"; original_biotype "five_prime_UTR";
I	PacBio	three_prime_utr	109603	109828	.	-	.	gene_id "SPAC11D3.02c"; transcript_id "e6e917c6-ddef-4780-bd56-50ceea6f8113"; ID "nbis-three_prime_utr-4893"; Parent "e6e917c6-ddef-4780-bd56-50ceea6f8113"; original_biotype "three_prime_UTR";
I	PacBio	transcript	108732	110468	.	-	.	gene_id "SPAC11D3.02c"; transcript_id "4fe42b48-a757-4f4b-88f7-0135f9d40bdc"; ID "4fe42b48-a757-4f4b-88f7-0135f9d40bdc"; Parent "SPAC11D3.02c";
I	PacBio	exon	108732	110468	.	-	.	gene_id "SPAC11D3.02c"; transcript_id "4fe42b48-a757-4f4b-88f7-0135f9d40bdc"; ID "exon-40"; Parent "4fe42b48-a757-4f4b-88f7-0135f9d40bdc";
I	PacBio	CDS	109829	110281	.	-	.	gene_id "SPAC11D3.02c"; transcript_id "4fe42b48-a757-4f4b-88f7-0135f9d40bdc"; ID "cds-25"; Parent "4fe42b48-a757-4f4b-88f7-0135f9d40bdc";
I	PacBio	five_prime_utr	110282	110468	.	-	.	gene_id "SPAC11D3.02c"; transcript_id "4fe42b48-a757-4f4b-88f7-0135f9d40bdc"; ID "nbis-five_prime_utr-1696"; Parent "4fe42b48-a757-4f4b-88f7-0135f9d40bdc"; original_biotype "five_prime_UTR";
I	PacBio	three_prime_utr	108732	109828	.	-	.	gene_id "SPAC11D3.02c"; transcript_id "4fe42b48-a757-4f4b-88f7-0135f9d40bdc"; ID "nbis-three_prime_utr-1693"; Parent "4fe42b48-a757-4f4b-88f7-0135f9d40bdc"; original_biotype "three_prime_UTR";
I	PacBio	transcript	109519	110468	.	-	.	gene_id "SPAC11D3.02c"; transcript_id "68d0929c-767e-4d86-9b71-047810189c49"; ID "68d0929c-767e-4d86-9b71-047810189c49"; Parent "SPAC11D3.02c";
I	PacBio	exon	109519	110468	.	-	.	gene_id "SPAC11D3.02c"; transcript_id "68d0929c-767e-4d86-9b71-047810189c49"; ID "exon-42"; Parent "68d0929c-767e-4d86-9b71-047810189c49";
I	PacBio	CDS	109829	110281	.	-	.	gene_id "SPAC11D3.02c"; transcript_id "68d0929c-767e-4d86-9b71-047810189c49"; ID "cds-26"; Parent "68d0929c-767e-4d86-9b71-047810189c49";
I	PacBio	five_prime_utr	110282	110468	.	-	.	gene_id "SPAC11D3.02c"; transcript_id "68d0929c-767e-4d86-9b71-047810189c49"; ID "nbis-five_prime_utr-2196"; Parent "68d0929c-767e-4d86-9b71-047810189c49"; original_biotype "five_prime_UTR";
I	PacBio	three_prime_utr	109519	109828	.	-	.	gene_id "SPAC11D3.02c"; transcript_id "68d0929c-767e-4d86-9b71-047810189c49"; ID "nbis-three_prime_utr-2198"; Parent "68d0929c-767e-4d86-9b71-047810189c49"; original_biotype "three_prime_UTR";
I	PomBase	gene	110904	111977	.	-	.	gene_id "SPAC11D3.03c"; ID "SPAC11D3.03c";
I	PomBase	transcript	110904	111977	.	-	.	gene_id "SPAC11D3.03c"; transcript_id "SPAC11D3.03c.1"; ID "SPAC11D3.03c.1"; Parent "SPAC11D3.03c"; original_biotype "mrna";
I	PomBase	exon	110904	111977	.	-	.	gene_id "SPAC11D3.03c"; transcript_id "SPAC11D3.03c.1"; ID "nbis-exon-156"; Parent "SPAC11D3.03c.1";
I	PomBase	CDS	111005	111913	.	-	0	gene_id "SPAC11D3.03c"; transcript_id "SPAC11D3.03c.1"; ID "SPAC11D3.03c.1:exon:1"; Parent "SPAC11D3.03c.1";
I	PomBase	five_prime_utr	111914	111977	.	-	.	gene_id "SPAC11D3.03c"; transcript_id "SPAC11D3.03c.1"; ID "SPAC11D3.03c.1:five_prime_UTR:1"; Parent "SPAC11D3.03c.1"; original_biotype "five_prime_UTR";
I	PomBase	three_prime_utr	110904	111004	.	-	.	gene_id "SPAC11D3.03c"; transcript_id "SPAC11D3.03c.1"; ID "SPAC11D3.03c.1:three_prime_UTR:1"; Parent "SPAC11D3.03c.1"; original_biotype "three_prime_UTR";
I	PacBio	gene	112624	113811	.	-	.	gene_id "SPAC11D3.04c"; transcript_id "SPAC11D3.04c.1"; ID "SPAC11D3.04c";
I	PacBio	transcript	112624	113811	.	-	.	gene_id "SPAC11D3.04c"; transcript_id "SPAC11D3.04c.1"; ID "SPAC11D3.04c.1"; Parent "SPAC11D3.04c";
I	PacBio	exon	112624	113367	.	-	.	gene_id "SPAC11D3.04c"; transcript_id "SPAC11D3.04c.1"; ID "exon-50"; Parent "SPAC11D3.04c.1";
I	PacBio	exon	113435	113811	.	-	.	gene_id "SPAC11D3.04c"; transcript_id "SPAC11D3.04c.1"; ID "exon-51"; Parent "SPAC11D3.04c.1";
I	PacBio	CDS	112917	113309	.	-	.	gene_id "SPAC11D3.04c"; transcript_id "SPAC11D3.04c.1"; ID "cds-28"; Parent "SPAC11D3.04c.1";
I	PacBio	five_prime_utr	113310	113367	.	-	.	gene_id "SPAC11D3.04c"; transcript_id "SPAC11D3.04c.1"; ID "nbis-five_prime_utr-5462"; Parent "SPAC11D3.04c.1"; original_biotype "five_prime_UTR";
I	PacBio	five_prime_utr	113435	113811	.	-	.	gene_id "SPAC11D3.04c"; transcript_id "SPAC11D3.04c.1"; ID "nbis-five_prime_utr-5462"; Parent "SPAC11D3.04c.1"; original_biotype "five_prime_UTR";
I	PacBio	three_prime_utr	112624	112916	.	-	.	gene_id "SPAC11D3.04c"; transcript_id "SPAC11D3.04c.1"; ID "nbis-three_prime_utr-5492"; Parent "SPAC11D3.04c.1"; original_biotype "three_prime_UTR";
I	PacBio	gene	114002	115910	.	+	.	gene_id "SPAC11D3.05"; transcript_id "7544cfbc-05ea-4ddc-8682-af0191d9a7c3"; ID "SPAC11D3.05";
I	PacBio	transcript	114002	115910	.	+	.	gene_id "SPAC11D3.05"; transcript_id "7544cfbc-05ea-4ddc-8682-af0191d9a7c3"; ID "7544cfbc-05ea-4ddc-8682-af0191d9a7c3"; Parent "SPAC11D3.05";
I	PacBio	exon	114002	115910	.	+	.	gene_id "SPAC11D3.05"; transcript_id "7544cfbc-05ea-4ddc-8682-af0191d9a7c3"; ID "exon-52"; Parent "7544cfbc-05ea-4ddc-8682-af0191d9a7c3";
I	PacBio	CDS	114080	115720	.	+	.	gene_id "SPAC11D3.05"; transcript_id "7544cfbc-05ea-4ddc-8682-af0191d9a7c3"; ID "cds-29"; Parent "7544cfbc-05ea-4ddc-8682-af0191d9a7c3";
I	PacBio	five_prime_utr	114002	114079	.	+	.	gene_id "SPAC11D3.05"; transcript_id "7544cfbc-05ea-4ddc-8682-af0191d9a7c3"; ID "nbis-five_prime_utr-2485"; Parent "7544cfbc-05ea-4ddc-8682-af0191d9a7c3"; original_biotype "five_prime_UTR";
I	PacBio	three_prime_utr	115721	115910	.	+	.	gene_id "SPAC11D3.05"; transcript_id "7544cfbc-05ea-4ddc-8682-af0191d9a7c3"; ID "nbis-three_prime_utr-2491"; Parent "7544cfbc-05ea-4ddc-8682-af0191d9a7c3"; original_biotype "three_prime_UTR";
I	PacBio	gene	116331	118189	.	-	.	gene_id "SPAC11D3.07c"; transcript_id "bc59f194-1b78-40b5-8a8d-a0cd9add1b07"; ID "SPAC11D3.07c";
I	PacBio	transcript	116331	118189	.	-	.	gene_id "SPAC11D3.07c"; transcript_id "bc59f194-1b78-40b5-8a8d-a0cd9add1b07"; ID "bc59f194-1b78-40b5-8a8d-a0cd9add1b07"; Parent "SPAC11D3.07c";
I	PacBio	exon	116331	118189	.	-	.	gene_id "SPAC11D3.07c"; transcript_id "bc59f194-1b78-40b5-8a8d-a0cd9add1b07"; ID "exon-53"; Parent "bc59f194-1b78-40b5-8a8d-a0cd9add1b07";
I	PacBio	CDS	116641	116973	.	-	.	gene_id "SPAC11D3.07c"; transcript_id "bc59f194-1b78-40b5-8a8d-a0cd9add1b07"; ID "cds-30"; Parent "bc59f194-1b78-40b5-8a8d-a0cd9add1b07";
I	PacBio	five_prime_utr	116974	118189	.	-	.	gene_id "SPAC11D3.07c"; transcript_id "bc59f194-1b78-40b5-8a8d-a0cd9add1b07"; ID "nbis-five_prime_utr-3940"; Parent "bc59f194-1b78-40b5-8a8d-a0cd9add1b07"; original_biotype "five_prime_UTR";
I	PacBio	three_prime_utr	116331	116640	.	-	.	gene_id "SPAC11D3.07c"; transcript_id "bc59f194-1b78-40b5-8a8d-a0cd9add1b07"; ID "nbis-three_prime_utr-3961"; Parent "bc59f194-1b78-40b5-8a8d-a0cd9add1b07"; original_biotype "three_prime_UTR";
I	PomBase	gene	116339	118189	.	+	.	gene_id "SPAC11D3.06"; ID "SPAC11D3.06";
I	PomBase	transcript	116339	118189	.	+	.	gene_id "SPAC11D3.06"; transcript_id "SPAC11D3.06.1"; ID "SPAC11D3.06.1"; Parent "SPAC11D3.06"; original_biotype "mrna";
I	PomBase	exon	116339	118189	.	+	.	gene_id "SPAC11D3.06"; transcript_id "SPAC11D3.06.1"; ID "nbis-exon-159"; Parent "SPAC11D3.06.1";
I	PomBase	CDS	116693	118060	.	+	0	gene_id "SPAC11D3.06"; transcript_id "SPAC11D3.06.1"; ID "SPAC11D3.06.1:exon:1"; Parent "SPAC11D3.06.1";
I	PomBase	five_prime_utr	116339	116692	.	+	.	gene_id "SPAC11D3.06"; transcript_id "SPAC11D3.06.1"; ID "SPAC11D3.06.1:five_prime_UTR:1"; Parent "SPAC11D3.06.1"; original_biotype "five_prime_UTR";
I	PomBase	three_prime_utr	118061	118189	.	+	.	gene_id "SPAC11D3.06"; transcript_id "SPAC11D3.06.1"; ID "SPAC11D3.06.1:three_prime_UTR:1"; Parent "SPAC11D3.06.1"; original_biotype "three_prime_UTR";
I	PomBase	gene	120321	122556	.	-	.	gene_id "SPAC11D3.08c"; ID "SPAC11D3.08c";
I	PomBase	transcript	120321	122556	.	-	.	gene_id "SPAC11D3.08c"; transcript_id "SPAC11D3.08c.1"; ID "SPAC11D3.08c.1"; Parent "SPAC11D3.08c"; original_biotype "mrna";
I	PomBase	exon	120321	122556	.	-	.	gene_id "SPAC11D3.08c"; transcript_id "SPAC11D3.08c.1"; ID "nbis-exon-161"; Parent "SPAC11D3.08c.1";
I	PomBase	CDS	120556	122208	.	-	0	gene_id "SPAC11D3.08c"; transcript_id "SPAC11D3.08c.1"; ID "SPAC11D3.08c.1:exon:1"; Parent "SPAC11D3.08c.1";
I	PomBase	five_prime_utr	122209	122556	.	-	.	gene_id "SPAC11D3.08c"; transcript_id "SPAC11D3.08c.1"; ID "SPAC11D3.08c.1:five_prime_UTR:1"; Parent "SPAC11D3.08c.1"; original_biotype "five_prime_UTR";
I	PomBase	three_prime_utr	120321	120555	.	-	.	gene_id "SPAC11D3.08c"; transcript_id "SPAC11D3.08c.1"; ID "SPAC11D3.08c.1:three_prime_UTR:1"; Parent "SPAC11D3.08c.1"; original_biotype "three_prime_UTR";
I	PomBase	gene	122813	124116	.	+	.	gene_id "SPAC11D3.09"; ID "SPAC11D3.09";
I	PomBase	transcript	122813	124116	.	+	.	gene_id "SPAC11D3.09"; transcript_id "SPAC11D3.09.1"; ID "SPAC11D3.09.1"; Parent "SPAC11D3.09"; original_biotype "mrna";
I	PomBase	exon	122813	124116	.	+	.	gene_id "SPAC11D3.09"; transcript_id "SPAC11D3.09.1"; ID "nbis-exon-162"; Parent "SPAC11D3.09.1";
I	PomBase	CDS	122845	124029	.	+	0	gene_id "SPAC11D3.09"; transcript_id "SPAC11D3.09.1"; ID "SPAC11D3.09.1:exon:1"; Parent "SPAC11D3.09.1";
I	PomBase	five_prime_utr	122813	122844	.	+	.	gene_id "SPAC11D3.09"; transcript_id "SPAC11D3.09.1"; ID "SPAC11D3.09.1:five_prime_UTR:1"; Parent "SPAC11D3.09.1"; original_biotype "five_prime_UTR";
I	PomBase	three_prime_utr	124030	124116	.	+	.	gene_id "SPAC11D3.09"; transcript_id "SPAC11D3.09.1"; ID "SPAC11D3.09.1:three_prime_UTR:1"; Parent "SPAC11D3.09.1"; original_biotype "three_prime_UTR";
I	PacBio	gene	125720	127674	.	+	.	gene_id "SPAC11D3.10"; transcript_id "a534667e-e749-4da3-80d9-a90c4ca49188"; ID "SPAC11D3.10";
I	PacBio	transcript	125720	126960	.	+	.	gene_id "SPAC11D3.10"; transcript_id "a534667e-e749-4da3-80d9-a90c4ca49188"; ID "a534667e-e749-4da3-80d9-a90c4ca49188"; Parent "SPAC11D3.10";
I	PacBio	exon	125720	126960	.	+	.	gene_id "SPAC11D3.10"; transcript_id "a534667e-e749-4da3-80d9-a90c4ca49188"; ID "exon-54"; Parent "a534667e-e749-4da3-80d9-a90c4ca49188";
I	PacBio	CDS	125753	126886	.	+	.	gene_id "SPAC11D3.10"; transcript_id "a534667e-e749-4da3-80d9-a90c4ca49188"; ID "cds-31"; Parent "a534667e-e749-4da3-80d9-a90c4ca49188";
I	PacBio	five_prime_utr	125720	125752	.	+	.	gene_id "SPAC11D3.10"; transcript_id "a534667e-e749-4da3-80d9-a90c4ca49188"; ID "nbis-five_prime_utr-3460"; Parent "a534667e-e749-4da3-80d9-a90c4ca49188"; original_biotype "five_prime_UTR";
I	PacBio	three_prime_utr	126887	126960	.	+	.	gene_id "SPAC11D3.10"; transcript_id "a534667e-e749-4da3-80d9-a90c4ca49188"; ID "nbis-three_prime_utr-3477"; Parent "a534667e-e749-4da3-80d9-a90c4ca49188"; original_biotype "three_prime_UTR";
I	PacBio	transcript	125816	126960	.	+	.	gene_id "SPAC11D3.10"; transcript_id "d8fb4a1f-f666-4419-a98d-87a7ebf0c593"; ID "d8fb4a1f-f666-4419-a98d-87a7ebf0c593"; Parent "SPAC11D3.10";
I	PacBio	exon	125816	126960	.	+	.	gene_id "SPAC11D3.10"; transcript_id "d8fb4a1f-f666-4419-a98d-87a7ebf0c593"; ID "exon-55"; Parent "d8fb4a1f-f666-4419-a98d-87a7ebf0c593";
I	PacBio	CDS	126071	126886	.	+	.	gene_id "SPAC11D3.10"; transcript_id "d8fb4a1f-f666-4419-a98d-87a7ebf0c593"; ID "cds-32"; Parent "d8fb4a1f-f666-4419-a98d-87a7ebf0c593";
I	PacBio	five_prime_utr	125816	126070	.	+	.	gene_id "SPAC11D3.10"; transcript_id "d8fb4a1f-f666-4419-a98d-87a7ebf0c593"; ID "nbis-five_prime_utr-4551"; Parent "d8fb4a1f-f666-4419-a98d-87a7ebf0c593"; original_biotype "five_prime_UTR";
I	PacBio	three_prime_utr	126887	126960	.	+	.	gene_id "SPAC11D3.10"; transcript_id "d8fb4a1f-f666-4419-a98d-87a7ebf0c593"; ID "nbis-three_prime_utr-4577"; Parent "d8fb4a1f-f666-4419-a98d-87a7ebf0c593"; original_biotype "three_prime_UTR";
I	PacBio	transcript	125816	127674	.	+	.	gene_id "SPAC11D3.10"; transcript_id "079a600b-0576-4a45-8f95-4d8b94e5d184"; ID "079a600b-0576-4a45-8f95-4d8b94e5d184"; Parent "SPAC11D3.10";
I	PacBio	exon	125816	127674	.	+	.	gene_id "SPAC11D3.10"; transcript_id "079a600b-0576-4a45-8f95-4d8b94e5d184"; ID "exon-56"; Parent "079a600b-0576-4a45-8f95-4d8b94e5d184";
I	PacBio	CDS	126071	126886	.	+	.	gene_id "SPAC11D3.10"; transcript_id "079a600b-0576-4a45-8f95-4d8b94e5d184"; ID "cds-33"; Parent "079a600b-0576-4a45-8f95-4d8b94e5d184";
I	PacBio	five_prime_utr	125816	126070	.	+	.	gene_id "SPAC11D3.10"; transcript_id "079a600b-0576-4a45-8f95-4d8b94e5d184"; ID "nbis-five_prime_utr-160"; Parent "079a600b-0576-4a45-8f95-4d8b94e5d184"; original_biotype "five_prime_UTR";
I	PacBio	three_prime_utr	126887	127674	.	+	.	gene_id "SPAC11D3.10"; transcript_id "079a600b-0576-4a45-8f95-4d8b94e5d184"; ID "nbis-three_prime_utr-161"; Parent "079a600b-0576-4a45-8f95-4d8b94e5d184"; original_biotype "three_prime_UTR";
I	PacBio	gene	126951	129316	.	-	.	gene_id "SPAC11D3.11c"; transcript_id "SPAC11D3.11c.1"; ID "SPAC11D3.11c";
I	PacBio	transcript	126951	129316	.	-	.	gene_id "SPAC11D3.11c"; transcript_id "SPAC11D3.11c.1"; ID "SPAC11D3.11c.1"; Parent "SPAC11D3.11c";
I	PacBio	exon	126951	129059	.	-	.	gene_id "SPAC11D3.11c"; transcript_id "SPAC11D3.11c.1"; ID "exon-57"; Parent "SPAC11D3.11c.1";
I	PacBio	exon	129103	129127	.	-	.	gene_id "SPAC11D3.11c"; transcript_id "SPAC11D3.11c.1"; ID "exon-58"; Parent "SPAC11D3.11c.1";
I	PacBio	exon	129172	129316	.	-	.	gene_id "SPAC11D3.11c"; transcript_id "SPAC11D3.11c.1"; ID "exon-59"; Parent "SPAC11D3.11c.1";
I	PacBio	CDS	127165	127968	.	-	.	gene_id "SPAC11D3.11c"; transcript_id "SPAC11D3.11c.1"; ID "cds-34"; Parent "SPAC11D3.11c.1";
I	PacBio	five_prime_utr	127969	129059	.	-	.	gene_id "SPAC11D3.11c"; transcript_id "SPAC11D3.11c.1"; ID "nbis-five_prime_utr-5463"; Parent "SPAC11D3.11c.1"; original_biotype "five_prime_UTR";
I	PacBio	five_prime_utr	129103	129127	.	-	.	gene_id "SPAC11D3.11c"; transcript_id "SPAC11D3.11c.1"; ID "nbis-five_prime_utr-5463"; Parent "SPAC11D3.11c.1"; original_biotype "five_prime_UTR";
I	PacBio	five_prime_utr	129172	129316	.	-	.	gene_id "SPAC11D3.11c"; transcript_id "SPAC11D3.11c.1"; ID "nbis-five_prime_utr-5463"; Parent "SPAC11D3.11c.1"; original_biotype "five_prime_UTR";
I	PacBio	three_prime_utr	126951	127164	.	-	.	gene_id "SPAC11D3.11c"; transcript_id "SPAC11D3.11c.1"; ID "nbis-three_prime_utr-5493"; Parent "SPAC11D3.11c.1"; original_biotype "three_prime_UTR";
I	PomBase	gene	127230	127316	.	+	.	gene_id "SPAC11D3.20"; ID "SPAC11D3.20";
I	PomBase	transcript	127230	127316	.	+	.	gene_id "SPAC11D3.20"; transcript_id "SPAC11D3.20.1"; ID "SPAC11D3.20.1"; Parent "SPAC11D3.20"; original_biotype "mrna";
I	PomBase	exon	127230	127316	.	+	.	gene_id "SPAC11D3.20"; transcript_id "SPAC11D3.20.1"; ID "nbis-exon-174"; Parent "SPAC11D3.20.1";
I	PomBase	CDS	127230	127316	.	+	0	gene_id "SPAC11D3.20"; transcript_id "SPAC11D3.20.1"; ID "SPAC11D3.20.1:exon:1"; Parent "SPAC11D3.20.1";
I	PacBio	gene	130240	131268	.	+	.	gene_id "SPAC11D3.13"; transcript_id "b1716580-f41c-48a1-9c56-c2ed575780eb"; ID "SPAC11D3.13";
I	PacBio	transcript	130240	131132	.	+	.	gene_id "SPAC11D3.13"; transcript_id "b1716580-f41c-48a1-9c56-c2ed575780eb"; ID "b1716580-f41c-48a1-9c56-c2ed575780eb"; Parent "SPAC11D3.13";
I	PacBio	exon	130240	131132	.	+	.	gene_id "SPAC11D3.13"; transcript_id "b1716580-f41c-48a1-9c56-c2ed575780eb"; ID "exon-61"; Parent "b1716580-f41c-48a1-9c56-c2ed575780eb";
I	PacBio	CDS	130329	130997	.	+	.	gene_id "SPAC11D3.13"; transcript_id "b1716580-f41c-48a1-9c56-c2ed575780eb"; ID "cds-36"; Parent "b1716580-f41c-48a1-9c56-c2ed575780eb";
I	PacBio	five_prime_utr	130240	130328	.	+	.	gene_id "SPAC11D3.13"; transcript_id "b1716580-f41c-48a1-9c56-c2ed575780eb"; ID "nbis-five_prime_utr-3709"; Parent "b1716580-f41c-48a1-9c56-c2ed575780eb"; original_biotype "five_prime_UTR";
I	PacBio	three_prime_utr	130998	131132	.	+	.	gene_id "SPAC11D3.13"; transcript_id "b1716580-f41c-48a1-9c56-c2ed575780eb"; ID "nbis-three_prime_utr-3729"; Parent "b1716580-f41c-48a1-9c56-c2ed575780eb"; original_biotype "three_prime_UTR";
I	PacBio	transcript	130240	131268	.	+	.	gene_id "SPAC11D3.13"; transcript_id "5c81b47c-439c-4d88-9845-4522c7f0dae2"; ID "5c81b47c-439c-4d88-9845-4522c7f0dae2"; Parent "SPAC11D3.13";
I	PacBio	exon	130240	131268	.	+	.	gene_id "SPAC11D3.13"; transcript_id "5c81b47c-439c-4d88-9845-4522c7f0dae2"; ID "exon-62"; Parent "5c81b47c-439c-4d88-9845-4522c7f0dae2";
I	PacBio	CDS	130329	130997	.	+	.	gene_id "SPAC11D3.13"; transcript_id "5c81b47c-439c-4d88-9845-4522c7f0dae2"; ID "cds-37"; Parent "5c81b47c-439c-4d88-9845-4522c7f0dae2";
I	PacBio	five_prime_utr	130240	130328	.	+	.	gene_id "SPAC11D3.13"; transcript_id "5c81b47c-439c-4d88-9845-4522c7f0dae2"; ID "nbis-five_prime_utr-1928"; Parent "5c81b47c-439c-4d88-9845-4522c7f0dae2"; original_biotype "five_prime_UTR";
I	PacBio	three_prime_utr	130998	131268	.	+	.	gene_id "SPAC11D3.13"; transcript_id "5c81b47c-439c-4d88-9845-4522c7f0dae2"; ID "nbis-three_prime_utr-1927"; Parent "5c81b47c-439c-4d88-9845-4522c7f0dae2"; original_biotype "three_prime_UTR";
I	PomBase	gene	131190	135147	.	-	.	gene_id "SPAC11D3.14c"; ID "SPAC11D3.14c";
I	PomBase	transcript	131190	135147	.	-	.	gene_id "SPAC11D3.14c"; transcript_id "SPAC11D3.14c.1"; ID "SPAC11D3.14c.1"; Parent "SPAC11D3.14c"; original_biotype "mrna";
I	PomBase	exon	131190	135147	.	-	.	gene_id "SPAC11D3.14c"; transcript_id "SPAC11D3.14c.1"; ID "nbis-exon-168"; Parent "SPAC11D3.14c.1";
I	PomBase	CDS	131319	135101	.	-	0	gene_id "SPAC11D3.14c"; transcript_id "SPAC11D3.14c.1"; ID "SPAC11D3.14c.1:exon:1"; Parent "SPAC11D3.14c.1";
I	PomBase	five_prime_utr	135102	135147	.	-	.	gene_id "SPAC11D3.14c"; transcript_id "SPAC11D3.14c.1"; ID "SPAC11D3.14c.1:five_prime_UTR:1"; Parent "SPAC11D3.14c.1"; original_biotype "five_prime_UTR";
I	PomBase	three_prime_utr	131190	131318	.	-	.	gene_id "SPAC11D3.14c"; transcript_id "SPAC11D3.14c.1"; ID "SPAC11D3.14c.1:three_prime_UTR:1"; Parent "SPAC11D3.14c.1"; original_biotype "three_prime_UTR";
I	PacBio	gene	136139	140438	.	+	.	gene_id "SPAC11D3.15"; transcript_id "7a5479a9-4326-4316-bbd6-50dbd8eaced1"; ID "SPAC11D3.15";
I	PacBio	transcript	136139	140438	.	+	.	gene_id "SPAC11D3.15"; transcript_id "a26bdea7-7421-4d42-bb36-b481faaa40c3"; ID "a26bdea7-7421-4d42-bb36-b481faaa40c3"; Parent "SPAC11D3.15";
I	PacBio	exon	136139	140438	.	+	.	gene_id "SPAC11D3.15"; transcript_id "a26bdea7-7421-4d42-bb36-b481faaa40c3"; ID "exon-64"; Parent "a26bdea7-7421-4d42-bb36-b481faaa40c3";
I	PacBio	CDS	136331	140284	.	+	.	gene_id "SPAC11D3.15"; transcript_id "a26bdea7-7421-4d42-bb36-b481faaa40c3"; ID "cds-39"; Parent "a26bdea7-7421-4d42-bb36-b481faaa40c3";
I	PacBio	five_prime_utr	136139	136330	.	+	.	gene_id "SPAC11D3.15"; transcript_id "a26bdea7-7421-4d42-bb36-b481faaa40c3"; ID "nbis-five_prime_utr-3403"; Parent "a26bdea7-7421-4d42-bb36-b481faaa40c3"; original_biotype "five_prime_UTR";
I	PacBio	three_prime_utr	140285	140438	.	+	.	gene_id "SPAC11D3.15"; transcript_id "a26bdea7-7421-4d42-bb36-b481faaa40c3"; ID "nbis-three_prime_utr-3420"; Parent "a26bdea7-7421-4d42-bb36-b481faaa40c3"; original_biotype "three_prime_UTR";
I	PacBio	transcript	136139	140365	.	+	.	gene_id "SPAC11D3.15"; transcript_id "7a5479a9-4326-4316-bbd6-50dbd8eaced1"; ID "7a5479a9-4326-4316-bbd6-50dbd8eaced1"; Parent "SPAC11D3.15";
I	PacBio	exon	136139	140365	.	+	.	gene_id "SPAC11D3.15"; transcript_id "7a5479a9-4326-4316-bbd6-50dbd8eaced1"; ID "exon-63"; Parent "7a5479a9-4326-4316-bbd6-50dbd8eaced1";
I	PacBio	CDS	136331	140284	.	+	.	gene_id "SPAC11D3.15"; transcript_id "7a5479a9-4326-4316-bbd6-50dbd8eaced1"; ID "cds-38"; Parent "7a5479a9-4326-4316-bbd6-50dbd8eaced1";
I	PacBio	five_prime_utr	136139	136330	.	+	.	gene_id "SPAC11D3.15"; transcript_id "7a5479a9-4326-4316-bbd6-50dbd8eaced1"; ID "nbis-five_prime_utr-2583"; Parent "7a5479a9-4326-4316-bbd6-50dbd8eaced1"; original_biotype "five_prime_UTR";
I	PacBio	three_prime_utr	140285	140365	.	+	.	gene_id "SPAC11D3.15"; transcript_id "7a5479a9-4326-4316-bbd6-50dbd8eaced1"; ID "nbis-three_prime_utr-2590"; Parent "7a5479a9-4326-4316-bbd6-50dbd8eaced1"; original_biotype "three_prime_UTR";
I	PacBio	gene	140381	141653	.	-	.	gene_id "SPAC11D3.16c"; transcript_id "85fa326d-8d68-4e6c-85e3-3c79ec1063ee"; ID "SPAC11D3.16c";
I	PacBio	transcript	140381	141653	.	-	.	gene_id "SPAC11D3.16c"; transcript_id "c4891ebd-cbff-4c19-9217-7a6588b43bc8"; ID "c4891ebd-cbff-4c19-9217-7a6588b43bc8"; Parent "SPAC11D3.16c";
I	PacBio	exon	140381	141653	.	-	.	gene_id "SPAC11D3.16c"; transcript_id "c4891ebd-cbff-4c19-9217-7a6588b43bc8"; ID "exon-67"; Parent "c4891ebd-cbff-4c19-9217-7a6588b43bc8";
I	PacBio	CDS	140805	141200	.	-	.	gene_id "SPAC11D3.16c"; transcript_id "c4891ebd-cbff-4c19-9217-7a6588b43bc8"; ID "cds-42"; Parent "c4891ebd-cbff-4c19-9217-7a6588b43bc8";
I	PacBio	five_prime_utr	141201	141653	.	-	.	gene_id "SPAC11D3.16c"; transcript_id "c4891ebd-cbff-4c19-9217-7a6588b43bc8"; ID "nbis-five_prime_utr-4113"; Parent "c4891ebd-cbff-4c19-9217-7a6588b43bc8"; original_biotype "five_prime_UTR";
I	PacBio	three_prime_utr	140381	140804	.	-	.	gene_id "SPAC11D3.16c"; transcript_id "c4891ebd-cbff-4c19-9217-7a6588b43bc8"; ID "nbis-three_prime_utr-4136"; Parent "c4891ebd-cbff-4c19-9217-7a6588b43bc8"; original_biotype "three_prime_UTR";
I	PacBio	transcript	140381	141510	.	-	.	gene_id "SPAC11D3.16c"; transcript_id "85fa326d-8d68-4e6c-85e3-3c79ec1063ee"; ID "85fa326d-8d68-4e6c-85e3-3c79ec1063ee"; Parent "SPAC11D3.16c";
I	PacBio	exon	140381	141510	.	-	.	gene_id "SPAC11D3.16c"; transcript_id "85fa326d-8d68-4e6c-85e3-3c79ec1063ee"; ID "exon-65"; Parent "85fa326d-8d68-4e6c-85e3-3c79ec1063ee";
I	PacBio	CDS	140805	141200	.	-	.	gene_id "SPAC11D3.16c"; transcript_id "85fa326d-8d68-4e6c-85e3-3c79ec1063ee"; ID "cds-40"; Parent "85fa326d-8d68-4e6c-85e3-3c79ec1063ee";
I	PacBio	five_prime_utr	141201	141510	.	-	.	gene_id "SPAC11D3.16c"; transcript_id "85fa326d-8d68-4e6c-85e3-3c79ec1063ee"; ID "nbis-five_prime_utr-2818"; Parent "85fa326d-8d68-4e6c-85e3-3c79ec1063ee"; original_biotype "five_prime_UTR";
I	PacBio	three_prime_utr	140381	140804	.	-	.	gene_id "SPAC11D3.16c"; transcript_id "85fa326d-8d68-4e6c-85e3-3c79ec1063ee"; ID "nbis-three_prime_utr-2825"; Parent "85fa326d-8d68-4e6c-85e3-3c79ec1063ee"; original_biotype "three_prime_UTR";
I	PacBio	transcript	140381	141602	.	-	.	gene_id "SPAC11D3.16c"; transcript_id "36a459aa-f526-4031-9063-68f894dd5f45"; ID "36a459aa-f526-4031-9063-68f894dd5f45"; Parent "SPAC11D3.16c";
I	PacBio	exon	140381	141602	.	-	.	gene_id "SPAC11D3.16c"; transcript_id "36a459aa-f526-4031-9063-68f894dd5f45"; ID "exon-66"; Parent "36a459aa-f526-4031-9063-68f894dd5f45";
I	PacBio	CDS	140805	141200	.	-	.	gene_id "SPAC11D3.16c"; transcript_id "36a459aa-f526-4031-9063-68f894dd5f45"; ID "cds-41"; Parent "36a459aa-f526-4031-9063-68f894dd5f45";
I	PacBio	five_prime_utr	141201	141602	.	-	.	gene_id "SPAC11D3.16c"; transcript_id "36a459aa-f526-4031-9063-68f894dd5f45"; ID "nbis-five_prime_utr-1184"; Parent "36a459aa-f526-4031-9063-68f894dd5f45"; original_biotype "five_prime_UTR";
I	PacBio	three_prime_utr	140381	140804	.	-	.	gene_id "SPAC11D3.16c"; transcript_id "36a459aa-f526-4031-9063-68f894dd5f45"; ID "nbis-three_prime_utr-1184"; Parent "36a459aa-f526-4031-9063-68f894dd5f45"; original_biotype "three_prime_UTR";
I	PacBio	gene	141458	144768	.	+	.	gene_id "SPAC11D3.17"; transcript_id "SPAC11D3.17.1"; ID "SPAC11D3.17";
I	PacBio	transcript	141458	144768	.	+	.	gene_id "SPAC11D3.17"; transcript_id "SPAC11D3.17.1"; ID "SPAC11D3.17.1"; Parent "SPAC11D3.17";
I	PacBio	exon	141458	141510	.	+	.	gene_id "SPAC11D3.17"; transcript_id "SPAC11D3.17.1"; ID "exon-68"; Parent "SPAC11D3.17.1";
I	PacBio	exon	141559	142167	.	+	.	gene_id "SPAC11D3.17"; transcript_id "SPAC11D3.17.1"; ID "exon-69"; Parent "SPAC11D3.17.1";
I	PomBase	exon	142370	144768	.	+	.	gene_id "SPAC11D3.17"; transcript_id "SPAC11D3.17.1"; ID "nbis-exon-171"; Parent "SPAC11D3.17.1";
I	PomBase	CDS	142675	144432	.	+	0	gene_id "SPAC11D3.17"; transcript_id "SPAC11D3.17.1"; ID "SPAC11D3.17.1:exon:1"; Parent "SPAC11D3.17.1";
I	PacBio	five_prime_utr	141458	141510	.	+	.	gene_id "SPAC11D3.17"; transcript_id "SPAC11D3.17.1"; ID "SPAC11D3.17.1:five_prime_UTR:1"; Parent "SPAC11D3.17.1"; original_biotype "five_prime_UTR";
I	PacBio	five_prime_utr	141559	142167	.	+	.	gene_id "SPAC11D3.17"; transcript_id "SPAC11D3.17.1"; ID "SPAC11D3.17.1:five_prime_UTR:1"; Parent "SPAC11D3.17.1"; original_biotype "five_prime_UTR";
I	PomBase	five_prime_utr	142370	142674	.	+	.	gene_id "SPAC11D3.17"; transcript_id "SPAC11D3.17.1"; ID "SPAC11D3.17.1:five_prime_UTR:1"; Parent "SPAC11D3.17.1"; original_biotype "five_prime_UTR";
I	PomBase	three_prime_utr	144433	144768	.	+	.	gene_id "SPAC11D3.17"; transcript_id "SPAC11D3.17.1"; ID "SPAC11D3.17.1:three_prime_UTR:1"; Parent "SPAC11D3.17.1"; original_biotype "three_prime_UTR";
I	PacBio	gene	144733	147042	.	-	.	gene_id "SPAC11D3.18c"; transcript_id "SPAC11D3.18c.1"; ID "SPAC11D3.18c";
I	PacBio	transcript	144733	147042	.	-	.	gene_id "SPAC11D3.18c"; transcript_id "SPAC11D3.18c.1"; ID "SPAC11D3.18c.1"; Parent "SPAC11D3.18c";
I	PacBio	exon	144733	146869	.	-	.	gene_id "SPAC11D3.18c"; transcript_id "SPAC11D3.18c.1"; ID "exon-71"; Parent "SPAC11D3.18c.1";
I	PacBio	exon	146912	147042	.	-	.	gene_id "SPAC11D3.18c"; transcript_id "SPAC11D3.18c.1"; ID "exon-72"; Parent "SPAC11D3.18c.1";
I	PacBio	CDS	144862	146358	.	-	.	gene_id "SPAC11D3.18c"; transcript_id "SPAC11D3.18c.1"; ID "cds-44"; Parent "SPAC11D3.18c.1";
I	PacBio	five_prime_utr	146359	146869	.	-	.	gene_id "SPAC11D3.18c"; transcript_id "SPAC11D3.18c.1"; ID "nbis-five_prime_utr-5464"; Parent "SPAC11D3.18c.1"; original_biotype "five_prime_UTR";
I	PacBio	five_prime_utr	146912	147042	.	-	.	gene_id "SPAC11D3.18c"; transcript_id "SPAC11D3.18c.1"; ID "nbis-five_prime_utr-5464"; Parent "SPAC11D3.18c.1"; original_biotype "five_prime_UTR";
I	PacBio	three_prime_utr	144733	144861	.	-	.	gene_id "SPAC11D3.18c"; transcript_id "SPAC11D3.18c.1"; ID "nbis-three_prime_utr-5494"; Parent "SPAC11D3.18c.1"; original_biotype "three_prime_UTR";
I	PacBio	gene	147180	148041	.	+	.	gene_id "SPAC5H10.01"; transcript_id "d0a83e6c-d9d6-4875-9165-2af46a8ac9d2"; ID "SPAC5H10.01";
I	PacBio	transcript	147180	148041	.	+	.	gene_id "SPAC5H10.01"; transcript_id "d0a83e6c-d9d6-4875-9165-2af46a8ac9d2"; ID "d0a83e6c-d9d6-4875-9165-2af46a8ac9d2"; Parent "SPAC5H10.01";
I	PacBio	exon	147180	148041	.	+	.	gene_id "SPAC5H10.01"; transcript_id "d0a83e6c-d9d6-4875-9165-2af46a8ac9d2"; ID "exon-74"; Parent "d0a83e6c-d9d6-4875-9165-2af46a8ac9d2";
I	PacBio	CDS	147520	147879	.	+	.	gene_id "SPAC5H10.01"; transcript_id "d0a83e6c-d9d6-4875-9165-2af46a8ac9d2"; ID "cds-45"; Parent "d0a83e6c-d9d6-4875-9165-2af46a8ac9d2";
I	PacBio	five_prime_utr	147180	147519	.	+	.	gene_id "SPAC5H10.01"; transcript_id "d0a83e6c-d9d6-4875-9165-2af46a8ac9d2"; ID "nbis-five_prime_utr-4378"; Parent "d0a83e6c-d9d6-4875-9165-2af46a8ac9d2"; original_biotype "five_prime_UTR";
I	PacBio	three_prime_utr	147880	148041	.	+	.	gene_id "SPAC5H10.01"; transcript_id "d0a83e6c-d9d6-4875-9165-2af46a8ac9d2"; ID "nbis-three_prime_utr-4404"; Parent "d0a83e6c-d9d6-4875-9165-2af46a8ac9d2"; original_biotype "three_prime_UTR";
I	PacBio	gene	148359	149022	.	-	.	gene_id "SPAC5H10.02c"; transcript_id "d274e854-25fb-4a6d-bb84-dc2e0b80d82c"; ID "SPAC5H10.02c";
I	PacBio	transcript	148359	149022	.	-	.	gene_id "SPAC5H10.02c"; transcript_id "d274e854-25fb-4a6d-bb84-dc2e0b80d82c"; ID "d274e854-25fb-4a6d-bb84-dc2e0b80d82c"; Parent "SPAC5H10.02c";
I	PacBio	exon	148359	149022	.	-	.	gene_id "SPAC5H10.02c"; transcript_id "d274e854-25fb-4a6d-bb84-dc2e0b80d82c"; ID "exon-75"; Parent "d274e854-25fb-4a6d-bb84-dc2e0b80d82c";
I	PacBio	CDS	148360	148935	.	-	.	gene_id "SPAC5H10.02c"; transcript_id "d274e854-25fb-4a6d-bb84-dc2e0b80d82c"; ID "cds-46"; Parent "d274e854-25fb-4a6d-bb84-dc2e0b80d82c";
I	PacBio	five_prime_utr	148936	149022	.	-	.	gene_id "SPAC5H10.02c"; transcript_id "d274e854-25fb-4a6d-bb84-dc2e0b80d82c"; ID "nbis-five_prime_utr-4411"; Parent "d274e854-25fb-4a6d-bb84-dc2e0b80d82c"; original_biotype "five_prime_UTR";
I	PacBio	three_prime_utr	148359	148359	.	-	.	gene_id "SPAC5H10.02c"; transcript_id "d274e854-25fb-4a6d-bb84-dc2e0b80d82c"; ID "nbis-three_prime_utr-4437"; Parent "d274e854-25fb-4a6d-bb84-dc2e0b80d82c"; original_biotype "three_prime_UTR";
I	PacBio	transcript	148610	149022	.	-	.	gene_id "SPAC5H10.02c"; transcript_id "6b9e3f5f-720d-42ec-adfc-d0d1d65e0494"; ID "6b9e3f5f-720d-42ec-adfc-d0d1d65e0494"; Parent "SPAC5H10.02c";
I	PacBio	exon	148610	149022	.	-	.	gene_id "SPAC5H10.02c"; transcript_id "6b9e3f5f-720d-42ec-adfc-d0d1d65e0494"; ID "exon-76"; Parent "6b9e3f5f-720d-42ec-adfc-d0d1d65e0494";
I	PacBio	CDS	148612	148935	.	-	.	gene_id "SPAC5H10.02c"; transcript_id "6b9e3f5f-720d-42ec-adfc-d0d1d65e0494"; ID "cds-47"; Parent "6b9e3f5f-720d-42ec-adfc-d0d1d65e0494";
I	PacBio	five_prime_utr	148936	149022	.	-	.	gene_id "SPAC5H10.02c"; transcript_id "6b9e3f5f-720d-42ec-adfc-d0d1d65e0494"; ID "nbis-five_prime_utr-2268"; Parent "6b9e3f5f-720d-42ec-adfc-d0d1d65e0494"; original_biotype "five_prime_UTR";
I	PacBio	three_prime_utr	148610	148611	.	-	.	gene_id "SPAC5H10.02c"; transcript_id "6b9e3f5f-720d-42ec-adfc-d0d1d65e0494"; ID "nbis-three_prime_utr-2271"; Parent "6b9e3f5f-720d-42ec-adfc-d0d1d65e0494"; original_biotype "three_prime_UTR";
I	PacBio	gene	151127	152909	.	+	.	gene_id "SPAC5H10.03"; transcript_id "5c5bb7ed-1fff-4a6f-9361-9a833725b043"; ID "SPAC5H10.03";
I	PacBio	transcript	151127	152909	.	+	.	gene_id "SPAC5H10.03"; transcript_id "5c5bb7ed-1fff-4a6f-9361-9a833725b043"; ID "5c5bb7ed-1fff-4a6f-9361-9a833725b043"; Parent "SPAC5H10.03";
I	PacBio	exon	151127	152909	.	+	.	gene_id "SPAC5H10.03"; transcript_id "5c5bb7ed-1fff-4a6f-9361-9a833725b043"; ID "exon-77"; Parent "5c5bb7ed-1fff-4a6f-9361-9a833725b043";
I	PacBio	CDS	151913	152572	.	+	.	gene_id "SPAC5H10.03"; transcript_id "5c5bb7ed-1fff-4a6f-9361-9a833725b043"; ID "cds-48"; Parent "5c5bb7ed-1fff-4a6f-9361-9a833725b043";
I	PacBio	five_prime_utr	151127	151912	.	+	.	gene_id "SPAC5H10.03"; transcript_id "5c5bb7ed-1fff-4a6f-9361-9a833725b043"; ID "nbis-five_prime_utr-1922"; Parent "5c5bb7ed-1fff-4a6f-9361-9a833725b043"; original_biotype "five_prime_UTR";
I	PacBio	three_prime_utr	152573	152909	.	+	.	gene_id "SPAC5H10.03"; transcript_id "5c5bb7ed-1fff-4a6f-9361-9a833725b043"; ID "nbis-three_prime_utr-1921"; Parent "5c5bb7ed-1fff-4a6f-9361-9a833725b043"; original_biotype "three_prime_UTR";
I	PacBio	transcript	151913	152909	.	+	.	gene_id "SPAC5H10.03"; transcript_id "5a9bb7b2-ad98-4ced-acf8-2910ad888244"; ID "5a9bb7b2-ad98-4ced-acf8-2910ad888244"; Parent "SPAC5H10.03";
I	PacBio	exon	151913	152909	.	+	.	gene_id "SPAC5H10.03"; transcript_id "5a9bb7b2-ad98-4ced-acf8-2910ad888244"; ID "exon-79"; Parent "5a9bb7b2-ad98-4ced-acf8-2910ad888244";
I	PacBio	CDS	151913	152572	.	+	.	gene_id "SPAC5H10.03"; transcript_id "5a9bb7b2-ad98-4ced-acf8-2910ad888244"; ID "cds-50"; Parent "5a9bb7b2-ad98-4ced-acf8-2910ad888244";
I	PacBio	three_prime_utr	152573	152909	.	+	.	gene_id "SPAC5H10.03"; transcript_id "5a9bb7b2-ad98-4ced-acf8-2910ad888244"; ID "nbis-three_prime_utr-1885"; Parent "5a9bb7b2-ad98-4ced-acf8-2910ad888244"; original_biotype "three_prime_UTR";
I	PacBio	transcript	151913	152822	.	+	.	gene_id "SPAC5H10.03"; transcript_id "622ff899-d495-4add-9bf0-2858d9b0cff5"; ID "622ff899-d495-4add-9bf0-2858d9b0cff5"; Parent "SPAC5H10.03";
I	PacBio	exon	151913	152822	.	+	.	gene_id "SPAC5H10.03"; transcript_id "622ff899-d495-4add-9bf0-2858d9b0cff5"; ID "exon-78"; Parent "622ff899-d495-4add-9bf0-2858d9b0cff5";
I	PacBio	CDS	151913	152572	.	+	.	gene_id "SPAC5H10.03"; transcript_id "622ff899-d495-4add-9bf0-2858d9b0cff5"; ID "cds-49"; Parent "622ff899-d495-4add-9bf0-2858d9b0cff5";
I	PacBio	three_prime_utr	152573	152822	.	+	.	gene_id "SPAC5H10.03"; transcript_id "622ff899-d495-4add-9bf0-2858d9b0cff5"; ID "nbis-three_prime_utr-2057"; Parent "622ff899-d495-4add-9bf0-2858d9b0cff5"; original_biotype "three_prime_UTR";
I	PacBio	gene	153387	155682	.	+	.	gene_id "SPAC5H10.04"; transcript_id "48a2f660-76fb-46f4-8c20-536ada814fe5"; ID "SPAC5H10.04";
I	PomBase	transcript	153387	155515	.	+	.	gene_id "SPAC5H10.04"; transcript_id "SPAC5H10.04.1"; ID "SPAC5H10.04.1"; Parent "SPAC5H10.04"; original_biotype "mrna";
I	PomBase	exon	153387	155515	.	+	.	gene_id "SPAC5H10.04"; transcript_id "SPAC5H10.04.1"; ID "nbis-exon-3622"; Parent "SPAC5H10.04.1";
I	PomBase	CDS	153387	154535	.	+	0	gene_id "SPAC5H10.04"; transcript_id "SPAC5H10.04.1"; ID "SPAC5H10.04.1:exon:1"; Parent "SPAC5H10.04.1";
I	PomBase	three_prime_utr	154536	155515	.	+	.	gene_id "SPAC5H10.04"; transcript_id "SPAC5H10.04.1"; ID "SPAC5H10.04.1:three_prime_UTR:1"; Parent "SPAC5H10.04.1"; original_biotype "three_prime_UTR";
I	PacBio	transcript	155191	155682	.	+	.	gene_id "SPAC5H10.04"; transcript_id "5ba5068c-f9a0-4bcc-b18c-a8dc90c6710f"; ID "5ba5068c-f9a0-4bcc-b18c-a8dc90c6710f"; Parent "SPAC5H10.04";
I	PacBio	exon	155191	155682	.	+	.	gene_id "SPAC5H10.04"; transcript_id "5ba5068c-f9a0-4bcc-b18c-a8dc90c6710f"; ID "exon-82"; Parent "5ba5068c-f9a0-4bcc-b18c-a8dc90c6710f";
I	PacBio	transcript	155082	155583	.	+	.	gene_id "SPAC5H10.04"; transcript_id "48a2f660-76fb-46f4-8c20-536ada814fe5"; ID "48a2f660-76fb-46f4-8c20-536ada814fe5"; Parent "SPAC5H10.04";
I	PacBio	exon	155082	155583	.	+	.	gene_id "SPAC5H10.04"; transcript_id "48a2f660-76fb-46f4-8c20-536ada814fe5"; ID "exon-81"; Parent "48a2f660-76fb-46f4-8c20-536ada814fe5";
I	PacBio	gene	154740	155515	.	-	.	gene_id "SPAC5H10.05c"; transcript_id "983f5f43-a737-4ad8-bb2a-c74121d06ee3"; ID "SPAC5H10.05c";
I	PacBio	transcript	154740	155515	.	-	.	gene_id "SPAC5H10.05c"; transcript_id "983f5f43-a737-4ad8-bb2a-c74121d06ee3"; ID "983f5f43-a737-4ad8-bb2a-c74121d06ee3"; Parent "SPAC5H10.05c";
I	PacBio	exon	154740	155515	.	-	.	gene_id "SPAC5H10.05c"; transcript_id "983f5f43-a737-4ad8-bb2a-c74121d06ee3"; ID "exon-80"; Parent "983f5f43-a737-4ad8-bb2a-c74121d06ee3";
I	PacBio	CDS	154807	155397	.	-	.	gene_id "SPAC5H10.05c"; transcript_id "983f5f43-a737-4ad8-bb2a-c74121d06ee3"; ID "cds-51"; Parent "983f5f43-a737-4ad8-bb2a-c74121d06ee3";
I	PacBio	five_prime_utr	155398	155515	.	-	.	gene_id "SPAC5H10.05c"; transcript_id "983f5f43-a737-4ad8-bb2a-c74121d06ee3"; ID "nbis-five_prime_utr-3181"; Parent "983f5f43-a737-4ad8-bb2a-c74121d06ee3"; original_biotype "five_prime_UTR";
I	PacBio	three_prime_utr	154740	154806	.	-	.	gene_id "SPAC5H10.05c"; transcript_id "983f5f43-a737-4ad8-bb2a-c74121d06ee3"; ID "nbis-three_prime_utr-3196"; Parent "983f5f43-a737-4ad8-bb2a-c74121d06ee3"; original_biotype "three_prime_UTR";
I	PacBio	gene	156378	157962	.	-	.	gene_id "SPAC5H10.06c"; transcript_id "cd19f306-8a1e-4f2d-9a30-aa43a64037e4"; ID "SPAC5H10.06c";
I	PacBio	transcript	156378	157962	.	-	.	gene_id "SPAC5H10.06c"; transcript_id "cd19f306-8a1e-4f2d-9a30-aa43a64037e4"; ID "cd19f306-8a1e-4f2d-9a30-aa43a64037e4"; Parent "SPAC5H10.06c";
I	PacBio	exon	156378	157962	.	-	.	gene_id "SPAC5H10.06c"; transcript_id "cd19f306-8a1e-4f2d-9a30-aa43a64037e4"; ID "exon-83"; Parent "cd19f306-8a1e-4f2d-9a30-aa43a64037e4";
I	PacBio	CDS	156548	157816	.	-	.	gene_id "SPAC5H10.06c"; transcript_id "cd19f306-8a1e-4f2d-9a30-aa43a64037e4"; ID "cds-52"; Parent "cd19f306-8a1e-4f2d-9a30-aa43a64037e4";
I	PacBio	five_prime_utr	157817	157962	.	-	.	gene_id "SPAC5H10.06c"; transcript_id "cd19f306-8a1e-4f2d-9a30-aa43a64037e4"; ID "nbis-five_prime_utr-4303"; Parent "cd19f306-8a1e-4f2d-9a30-aa43a64037e4"; original_biotype "five_prime_UTR";
I	PacBio	three_prime_utr	156378	156547	.	-	.	gene_id "SPAC5H10.06c"; transcript_id "cd19f306-8a1e-4f2d-9a30-aa43a64037e4"; ID "nbis-three_prime_utr-4328"; Parent "cd19f306-8a1e-4f2d-9a30-aa43a64037e4"; original_biotype "three_prime_UTR";
I	PomBase	gene	159203	159472	.	+	.	gene_id "SPAC5H10.07"; ID "SPAC5H10.07";
I	PomBase	transcript	159203	159472	.	+	.	gene_id "SPAC5H10.07"; transcript_id "SPAC5H10.07.1"; ID "SPAC5H10.07.1"; Parent "SPAC5H10.07"; original_biotype "mrna";
I	PomBase	exon	159203	159472	.	+	.	gene_id "SPAC5H10.07"; transcript_id "SPAC5H10.07.1"; ID "nbis-exon-3625"; Parent "SPAC5H10.07.1";
I	PomBase	CDS	159203	159472	.	+	0	gene_id "SPAC5H10.07"; transcript_id "SPAC5H10.07.1"; ID "SPAC5H10.07.1:exon:1"; Parent "SPAC5H10.07.1";
I	PacBio	gene	159394	161822	.	-	.	gene_id "SPAC5H10.08c"; transcript_id "534b7a18-49af-4df6-8110-ea62b0e0c772"; ID "SPAC5H10.08c";
I	PacBio	transcript	159873	161013	.	-	.	gene_id "SPAC5H10.08c"; transcript_id "1a6461d2-0744-4dcd-896c-b1666867501c"; ID "1a6461d2-0744-4dcd-896c-b1666867501c"; Parent "SPAC5H10.08c";
I	PacBio	exon	159873	161013	.	-	.	gene_id "SPAC5H10.08c"; transcript_id "1a6461d2-0744-4dcd-896c-b1666867501c"; ID "exon-85"; Parent "1a6461d2-0744-4dcd-896c-b1666867501c";
I	PacBio	CDS	160094	160945	.	-	.	gene_id "SPAC5H10.08c"; transcript_id "1a6461d2-0744-4dcd-896c-b1666867501c"; ID "cds-54"; Parent "1a6461d2-0744-4dcd-896c-b1666867501c";
I	PacBio	five_prime_utr	160946	161013	.	-	.	gene_id "SPAC5H10.08c"; transcript_id "1a6461d2-0744-4dcd-896c-b1666867501c"; ID "nbis-five_prime_utr-549"; Parent "1a6461d2-0744-4dcd-896c-b1666867501c"; original_biotype "five_prime_UTR";
I	PacBio	three_prime_utr	159873	160093	.	-	.	gene_id "SPAC5H10.08c"; transcript_id "1a6461d2-0744-4dcd-896c-b1666867501c"; ID "nbis-three_prime_utr-550"; Parent "1a6461d2-0744-4dcd-896c-b1666867501c"; original_biotype "three_prime_UTR";
I	PacBio	transcript	159873	161822	.	-	.	gene_id "SPAC5H10.08c"; transcript_id "9d5bdc6c-ff9b-49ee-b696-a2c3c3c03cda"; ID "9d5bdc6c-ff9b-49ee-b696-a2c3c3c03cda"; Parent "SPAC5H10.08c";
I	PacBio	exon	159873	161822	.	-	.	gene_id "SPAC5H10.08c"; transcript_id "9d5bdc6c-ff9b-49ee-b696-a2c3c3c03cda"; ID "exon-86"; Parent "9d5bdc6c-ff9b-49ee-b696-a2c3c3c03cda";
I	PacBio	CDS	160094	160945	.	-	.	gene_id "SPAC5H10.08c"; transcript_id "9d5bdc6c-ff9b-49ee-b696-a2c3c3c03cda"; ID "cds-55"; Parent "9d5bdc6c-ff9b-49ee-b696-a2c3c3c03cda";
I	PacBio	five_prime_utr	160946	161822	.	-	.	gene_id "SPAC5H10.08c"; transcript_id "9d5bdc6c-ff9b-49ee-b696-a2c3c3c03cda"; ID "nbis-five_prime_utr-3288"; Parent "9d5bdc6c-ff9b-49ee-b696-a2c3c3c03cda"; original_biotype "five_prime_UTR";
I	PacBio	three_prime_utr	159873	160093	.	-	.	gene_id "SPAC5H10.08c"; transcript_id "9d5bdc6c-ff9b-49ee-b696-a2c3c3c03cda"; ID "nbis-three_prime_utr-3304"; Parent "9d5bdc6c-ff9b-49ee-b696-a2c3c3c03cda"; original_biotype "three_prime_UTR";
I	PacBio	transcript	159394	161013	.	-	.	gene_id "SPAC5H10.08c"; transcript_id "534b7a18-49af-4df6-8110-ea62b0e0c772"; ID "534b7a18-49af-4df6-8110-ea62b0e0c772"; Parent "SPAC5H10.08c";
I	PacBio	exon	159394	161013	.	-	.	gene_id "SPAC5H10.08c"; transcript_id "534b7a18-49af-4df6-8110-ea62b0e0c772"; ID "exon-84"; Parent "534b7a18-49af-4df6-8110-ea62b0e0c772";
I	PacBio	CDS	160094	160945	.	-	.	gene_id "SPAC5H10.08c"; transcript_id "534b7a18-49af-4df6-8110-ea62b0e0c772"; ID "cds-53"; Parent "534b7a18-49af-4df6-8110-ea62b0e0c772";
I	PacBio	five_prime_utr	160946	161013	.	-	.	gene_id "SPAC5H10.08c"; transcript_id "534b7a18-49af-4df6-8110-ea62b0e0c772"; ID "nbis-five_prime_utr-1760"; Parent "534b7a18-49af-4df6-8110-ea62b0e0c772"; original_biotype "five_prime_UTR";
I	PacBio	three_prime_utr	159394	160093	.	-	.	gene_id "SPAC5H10.08c"; transcript_id "534b7a18-49af-4df6-8110-ea62b0e0c772"; ID "nbis-three_prime_utr-1760"; Parent "534b7a18-49af-4df6-8110-ea62b0e0c772"; original_biotype "three_prime_UTR";
I	PacBio	gene	161072	161822	.	-	.	gene_id "SPAC5H10.09c"; transcript_id "fc11b534-55c0-4e26-9e72-30284c782229"; ID "SPAC5H10.09c";
I	PacBio	transcript	161072	161822	.	-	.	gene_id "SPAC5H10.09c"; transcript_id "fc11b534-55c0-4e26-9e72-30284c782229"; ID "fc11b534-55c0-4e26-9e72-30284c782229"; Parent "SPAC5H10.09c";
I	PacBio	exon	161072	161822	.	-	.	gene_id "SPAC5H10.09c"; transcript_id "fc11b534-55c0-4e26-9e72-30284c782229"; ID "exon-87"; Parent "fc11b534-55c0-4e26-9e72-30284c782229";
I	PacBio	CDS	161073	161780	.	-	.	gene_id "SPAC5H10.09c"; transcript_id "fc11b534-55c0-4e26-9e72-30284c782229"; ID "cds-56"; Parent "fc11b534-55c0-4e26-9e72-30284c782229";
I	PacBio	five_prime_utr	161781	161822	.	-	.	gene_id "SPAC5H10.09c"; transcript_id "fc11b534-55c0-4e26-9e72-30284c782229"; ID "nbis-five_prime_utr-5335"; Parent "fc11b534-55c0-4e26-9e72-30284c782229"; original_biotype "five_prime_UTR";
I	PacBio	three_prime_utr	161072	161072	.	-	.	gene_id "SPAC5H10.09c"; transcript_id "fc11b534-55c0-4e26-9e72-30284c782229"; ID "nbis-three_prime_utr-5365"; Parent "fc11b534-55c0-4e26-9e72-30284c782229"; original_biotype "three_prime_UTR";
I	PacBio	transcript	161128	161822	.	-	.	gene_id "SPAC5H10.09c"; transcript_id "72a76626-de08-4e11-920c-83c963b4e438"; ID "72a76626-de08-4e11-920c-83c963b4e438"; Parent "SPAC5H10.09c";
I	PacBio	exon	161128	161822	.	-	.	gene_id "SPAC5H10.09c"; transcript_id "72a76626-de08-4e11-920c-83c963b4e438"; ID "exon-88"; Parent "72a76626-de08-4e11-920c-83c963b4e438";
I	PacBio	CDS	161130	161780	.	-	.	gene_id "SPAC5H10.09c"; transcript_id "72a76626-de08-4e11-920c-83c963b4e438"; ID "cds-57"; Parent "72a76626-de08-4e11-920c-83c963b4e438";
I	PacBio	five_prime_utr	161781	161822	.	-	.	gene_id "SPAC5H10.09c"; transcript_id "72a76626-de08-4e11-920c-83c963b4e438"; ID "nbis-five_prime_utr-2418"; Parent "72a76626-de08-4e11-920c-83c963b4e438"; original_biotype "five_prime_UTR";
I	PacBio	three_prime_utr	161128	161129	.	-	.	gene_id "SPAC5H10.09c"; transcript_id "72a76626-de08-4e11-920c-83c963b4e438"; ID "nbis-three_prime_utr-2423"; Parent "72a76626-de08-4e11-920c-83c963b4e438"; original_biotype "three_prime_UTR";
I	PacBio	gene	161838	164567	.	+	.	gene_id "SPAC5H10.10"; transcript_id "78d6299b-429f-456a-aaa6-052e764c85f9"; ID "SPAC5H10.10";
I	PacBio	transcript	162756	164266	.	+	.	gene_id "SPAC5H10.10"; transcript_id "be4ab118-b085-461a-a1ec-42297b64e9a3"; ID "be4ab118-b085-461a-a1ec-42297b64e9a3"; Parent "SPAC5H10.10";
I	PacBio	exon	162756	164266	.	+	.	gene_id "SPAC5H10.10"; transcript_id "be4ab118-b085-461a-a1ec-42297b64e9a3"; ID "exon-93"; Parent "be4ab118-b085-461a-a1ec-42297b64e9a3";
I	PacBio	CDS	162960	164138	.	+	.	gene_id "SPAC5H10.10"; transcript_id "be4ab118-b085-461a-a1ec-42297b64e9a3"; ID "cds-59"; Parent "be4ab118-b085-461a-a1ec-42297b64e9a3";
I	PacBio	five_prime_utr	162756	162959	.	+	.	gene_id "SPAC5H10.10"; transcript_id "be4ab118-b085-461a-a1ec-42297b64e9a3"; ID "nbis-five_prime_utr-3981"; Parent "be4ab118-b085-461a-a1ec-42297b64e9a3"; original_biotype "five_prime_UTR";
I	PacBio	three_prime_utr	164139	164266	.	+	.	gene_id "SPAC5H10.10"; transcript_id "be4ab118-b085-461a-a1ec-42297b64e9a3"; ID "nbis-three_prime_utr-4003"; Parent "be4ab118-b085-461a-a1ec-42297b64e9a3"; original_biotype "three_prime_UTR";
I	PacBio	transcript	162756	164372	.	+	.	gene_id "SPAC5H10.10"; transcript_id "0af1a2b4-5455-4bf5-b26e-5a1c0e4e13cb"; ID "0af1a2b4-5455-4bf5-b26e-5a1c0e4e13cb"; Parent "SPAC5H10.10";
I	PacBio	exon	162756	164372	.	+	.	gene_id "SPAC5H10.10"; transcript_id "0af1a2b4-5455-4bf5-b26e-5a1c0e4e13cb"; ID "exon-94"; Parent "0af1a2b4-5455-4bf5-b26e-5a1c0e4e13cb";
I	PacBio	CDS	162960	164138	.	+	.	gene_id "SPAC5H10.10"; transcript_id "0af1a2b4-5455-4bf5-b26e-5a1c0e4e13cb"; ID "cds-60"; Parent "0af1a2b4-5455-4bf5-b26e-5a1c0e4e13cb";
I	PacBio	five_prime_utr	162756	162959	.	+	.	gene_id "SPAC5H10.10"; transcript_id "0af1a2b4-5455-4bf5-b26e-5a1c0e4e13cb"; ID "nbis-five_prime_utr-242"; Parent "0af1a2b4-5455-4bf5-b26e-5a1c0e4e13cb"; original_biotype "five_prime_UTR";
I	PacBio	three_prime_utr	164139	164372	.	+	.	gene_id "SPAC5H10.10"; transcript_id "0af1a2b4-5455-4bf5-b26e-5a1c0e4e13cb"; ID "nbis-three_prime_utr-242"; Parent "0af1a2b4-5455-4bf5-b26e-5a1c0e4e13cb"; original_biotype "three_prime_UTR";
I	PacBio	transcript	161838	164266	.	+	.	gene_id "SPAC5H10.10"; transcript_id "78d6299b-429f-456a-aaa6-052e764c85f9"; ID "78d6299b-429f-456a-aaa6-052e764c85f9"; Parent "SPAC5H10.10";
I	PacBio	exon	161838	164266	.	+	.	gene_id "SPAC5H10.10"; transcript_id "78d6299b-429f-456a-aaa6-052e764c85f9"; ID "exon-92"; Parent "78d6299b-429f-456a-aaa6-052e764c85f9";
I	PacBio	CDS	162960	164138	.	+	.	gene_id "SPAC5H10.10"; transcript_id "78d6299b-429f-456a-aaa6-052e764c85f9"; ID "cds-58"; Parent "78d6299b-429f-456a-aaa6-052e764c85f9";
I	PacBio	five_prime_utr	161838	162959	.	+	.	gene_id "SPAC5H10.10"; transcript_id "78d6299b-429f-456a-aaa6-052e764c85f9"; ID "nbis-five_prime_utr-2555"; Parent "78d6299b-429f-456a-aaa6-052e764c85f9"; original_biotype "five_prime_UTR";
I	PacBio	three_prime_utr	164139	164266	.	+	.	gene_id "SPAC5H10.10"; transcript_id "78d6299b-429f-456a-aaa6-052e764c85f9"; ID "nbis-three_prime_utr-2562"; Parent "78d6299b-429f-456a-aaa6-052e764c85f9"; original_biotype "three_prime_UTR";
I	PacBio	transcript	162756	164567	.	+	.	gene_id "SPAC5H10.10"; transcript_id "2110f1f8-97e1-49f7-8829-c7de2e1b8c92"; ID "2110f1f8-97e1-49f7-8829-c7de2e1b8c92"; Parent "SPAC5H10.10";
I	PacBio	exon	162756	164567	.	+	.	gene_id "SPAC5H10.10"; transcript_id "2110f1f8-97e1-49f7-8829-c7de2e1b8c92"; ID "exon-95"; Parent "2110f1f8-97e1-49f7-8829-c7de2e1b8c92";
I	PacBio	CDS	162960	164138	.	+	.	gene_id "SPAC5H10.10"; transcript_id "2110f1f8-97e1-49f7-8829-c7de2e1b8c92"; ID "cds-61"; Parent "2110f1f8-97e1-49f7-8829-c7de2e1b8c92";
I	PacBio	five_prime_utr	162756	162959	.	+	.	gene_id "SPAC5H10.10"; transcript_id "2110f1f8-97e1-49f7-8829-c7de2e1b8c92"; ID "nbis-five_prime_utr-704"; Parent "2110f1f8-97e1-49f7-8829-c7de2e1b8c92"; original_biotype "five_prime_UTR";
I	PacBio	three_prime_utr	164139	164567	.	+	.	gene_id "SPAC5H10.10"; transcript_id "2110f1f8-97e1-49f7-8829-c7de2e1b8c92"; ID "nbis-three_prime_utr-704"; Parent "2110f1f8-97e1-49f7-8829-c7de2e1b8c92"; original_biotype "three_prime_UTR";
I	PacBio	gene	164954	165940	.	+	.	gene_id "SPAC5H10.11"; transcript_id "bde92fa3-7d9a-4534-92d6-448da5963860"; ID "SPAC5H10.11";
I	PacBio	transcript	164954	165940	.	+	.	gene_id "SPAC5H10.11"; transcript_id "bde92fa3-7d9a-4534-92d6-448da5963860"; ID "bde92fa3-7d9a-4534-92d6-448da5963860"; Parent "SPAC5H10.11";
I	PacBio	exon	164954	165940	.	+	.	gene_id "SPAC5H10.11"; transcript_id "bde92fa3-7d9a-4534-92d6-448da5963860"; ID "exon-96"; Parent "bde92fa3-7d9a-4534-92d6-448da5963860";
I	PacBio	CDS	164992	165717	.	+	.	gene_id "SPAC5H10.11"; transcript_id "bde92fa3-7d9a-4534-92d6-448da5963860"; ID "cds-62"; Parent "bde92fa3-7d9a-4534-92d6-448da5963860";
I	PacBio	five_prime_utr	164954	164991	.	+	.	gene_id "SPAC5H10.11"; transcript_id "bde92fa3-7d9a-4534-92d6-448da5963860"; ID "nbis-five_prime_utr-3971"; Parent "bde92fa3-7d9a-4534-92d6-448da5963860"; original_biotype "five_prime_UTR";
I	PacBio	three_prime_utr	165718	165940	.	+	.	gene_id "SPAC5H10.11"; transcript_id "bde92fa3-7d9a-4534-92d6-448da5963860"; ID "nbis-three_prime_utr-3993"; Parent "bde92fa3-7d9a-4534-92d6-448da5963860"; original_biotype "three_prime_UTR";
I	PacBio	gene	165900	167739	.	-	.	gene_id "SPAC5H10.12c"; transcript_id "15d45423-6628-4764-a22b-abb120d1b9dd"; ID "SPAC5H10.12c";
I	PacBio	transcript	165900	167739	.	-	.	gene_id "SPAC5H10.12c"; transcript_id "15d45423-6628-4764-a22b-abb120d1b9dd"; ID "15d45423-6628-4764-a22b-abb120d1b9dd"; Parent "SPAC5H10.12c";
I	PacBio	exon	165900	167739	.	-	.	gene_id "SPAC5H10.12c"; transcript_id "15d45423-6628-4764-a22b-abb120d1b9dd"; ID "exon-97"; Parent "15d45423-6628-4764-a22b-abb120d1b9dd";
I	PacBio	CDS	166420	167535	.	-	.	gene_id "SPAC5H10.12c"; transcript_id "15d45423-6628-4764-a22b-abb120d1b9dd"; ID "cds-63"; Parent "15d45423-6628-4764-a22b-abb120d1b9dd";
I	PacBio	five_prime_utr	167536	167739	.	-	.	gene_id "SPAC5H10.12c"; transcript_id "15d45423-6628-4764-a22b-abb120d1b9dd"; ID "nbis-five_prime_utr-450"; Parent "15d45423-6628-4764-a22b-abb120d1b9dd"; original_biotype "five_prime_UTR";
I	PacBio	three_prime_utr	165900	166419	.	-	.	gene_id "SPAC5H10.12c"; transcript_id "15d45423-6628-4764-a22b-abb120d1b9dd"; ID "nbis-three_prime_utr-452"; Parent "15d45423-6628-4764-a22b-abb120d1b9dd"; original_biotype "three_prime_UTR";
I	PacBio	gene	168073	170041	.	-	.	gene_id "SPAC5H10.13c"; transcript_id "b09e6a87-62dc-44f6-8f3e-6b227fbf43de"; ID "SPAC5H10.13c";
I	PacBio	transcript	168073	170041	.	-	.	gene_id "SPAC5H10.13c"; transcript_id "b09e6a87-62dc-44f6-8f3e-6b227fbf43de"; ID "b09e6a87-62dc-44f6-8f3e-6b227fbf43de"; Parent "SPAC5H10.13c";
I	PacBio	exon	168073	170041	.	-	.	gene_id "SPAC5H10.13c"; transcript_id "b09e6a87-62dc-44f6-8f3e-6b227fbf43de"; ID "exon-98"; Parent "b09e6a87-62dc-44f6-8f3e-6b227fbf43de";
I	PacBio	CDS	168810	169850	.	-	.	gene_id "SPAC5H10.13c"; transcript_id "b09e6a87-62dc-44f6-8f3e-6b227fbf43de"; ID "cds-64"; Parent "b09e6a87-62dc-44f6-8f3e-6b227fbf43de";
I	PacBio	five_prime_utr	169851	170041	.	-	.	gene_id "SPAC5H10.13c"; transcript_id "b09e6a87-62dc-44f6-8f3e-6b227fbf43de"; ID "nbis-five_prime_utr-3677"; Parent "b09e6a87-62dc-44f6-8f3e-6b227fbf43de"; original_biotype "five_prime_UTR";
I	PacBio	three_prime_utr	168073	168809	.	-	.	gene_id "SPAC5H10.13c"; transcript_id "b09e6a87-62dc-44f6-8f3e-6b227fbf43de"; ID "nbis-three_prime_utr-3697"; Parent "b09e6a87-62dc-44f6-8f3e-6b227fbf43de"; original_biotype "three_prime_UTR";
I	PacBio	transcript	168422	170041	.	-	.	gene_id "SPAC5H10.13c"; transcript_id "a3177bc5-cd8b-45e7-99f7-0f09c997a511"; ID "a3177bc5-cd8b-45e7-99f7-0f09c997a511"; Parent "SPAC5H10.13c";
I	PacBio	exon	168422	170041	.	-	.	gene_id "SPAC5H10.13c"; transcript_id "a3177bc5-cd8b-45e7-99f7-0f09c997a511"; ID "exon-99"; Parent "a3177bc5-cd8b-45e7-99f7-0f09c997a511";
I	PacBio	CDS	168810	169850	.	-	.	gene_id "SPAC5H10.13c"; transcript_id "a3177bc5-cd8b-45e7-99f7-0f09c997a511"; ID "cds-65"; Parent "a3177bc5-cd8b-45e7-99f7-0f09c997a511";
I	PacBio	five_prime_utr	169851	170041	.	-	.	gene_id "SPAC5H10.13c"; transcript_id "a3177bc5-cd8b-45e7-99f7-0f09c997a511"; ID "nbis-five_prime_utr-3417"; Parent "a3177bc5-cd8b-45e7-99f7-0f09c997a511"; original_biotype "five_prime_UTR";
I	PacBio	three_prime_utr	168422	168809	.	-	.	gene_id "SPAC5H10.13c"; transcript_id "a3177bc5-cd8b-45e7-99f7-0f09c997a511"; ID "nbis-three_prime_utr-3434"; Parent "a3177bc5-cd8b-45e7-99f7-0f09c997a511"; original_biotype "three_prime_UTR";
I	PacBio	transcript	168631	170041	.	-	.	gene_id "SPAC5H10.13c"; transcript_id "ac70b766-4c9b-42d9-8515-3c7519d78a63"; ID "ac70b766-4c9b-42d9-8515-3c7519d78a63"; Parent "SPAC5H10.13c";
I	PacBio	exon	168631	170041	.	-	.	gene_id "SPAC5H10.13c"; transcript_id "ac70b766-4c9b-42d9-8515-3c7519d78a63"; ID "exon-100"; Parent "ac70b766-4c9b-42d9-8515-3c7519d78a63";
I	PacBio	CDS	168810	169850	.	-	.	gene_id "SPAC5H10.13c"; transcript_id "ac70b766-4c9b-42d9-8515-3c7519d78a63"; ID "cds-66"; Parent "ac70b766-4c9b-42d9-8515-3c7519d78a63";
I	PacBio	five_prime_utr	169851	170041	.	-	.	gene_id "SPAC5H10.13c"; transcript_id "ac70b766-4c9b-42d9-8515-3c7519d78a63"; ID "nbis-five_prime_utr-3607"; Parent "ac70b766-4c9b-42d9-8515-3c7519d78a63"; original_biotype "five_prime_UTR";
I	PacBio	three_prime_utr	168631	168809	.	-	.	gene_id "SPAC5H10.13c"; transcript_id "ac70b766-4c9b-42d9-8515-3c7519d78a63"; ID "nbis-three_prime_utr-3624"; Parent "ac70b766-4c9b-42d9-8515-3c7519d78a63"; original_biotype "three_prime_UTR";
I	PomBase	gene	170489	174692	.	-	.	gene_id "SPAC13G6.01c"; ID "SPAC13G6.01c"; Name "rad8";
I	PomBase	transcript	170489	174692	.	-	.	gene_id "SPAC13G6.01c"; transcript_id "SPAC13G6.01c.1"; ID "SPAC13G6.01c.1"; Parent "SPAC13G6.01c"; original_biotype "mrna";
I	PomBase	exon	170489	174692	.	-	.	gene_id "SPAC13G6.01c"; transcript_id "SPAC13G6.01c.1"; ID "nbis-exon-415"; Parent "SPAC13G6.01c.1";
I	PomBase	CDS	170972	174373	.	-	0	gene_id "SPAC13G6.01c"; transcript_id "SPAC13G6.01c.1"; ID "SPAC13G6.01c.1:exon:1"; Parent "SPAC13G6.01c.1";
I	PomBase	five_prime_utr	174374	174692	.	-	.	gene_id "SPAC13G6.01c"; transcript_id "SPAC13G6.01c.1"; ID "SPAC13G6.01c.1:five_prime_UTR:1"; Parent "SPAC13G6.01c.1"; original_biotype "five_prime_UTR";
I	PomBase	three_prime_utr	170489	170971	.	-	.	gene_id "SPAC13G6.01c"; transcript_id "SPAC13G6.01c.1"; ID "SPAC13G6.01c.1:three_prime_UTR:1"; Parent "SPAC13G6.01c.1"; original_biotype "three_prime_UTR";
I	PacBio	gene	174865	175984	.	-	.	gene_id "SPAC13G6.02c"; transcript_id "ca28ab30-5150-432a-945b-3d8665900322"; ID "SPAC13G6.02c";
I	PacBio	transcript	174865	175772	.	-	.	gene_id "SPAC13G6.02c"; transcript_id "ca28ab30-5150-432a-945b-3d8665900322"; ID "ca28ab30-5150-432a-945b-3d8665900322"; Parent "SPAC13G6.02c";
I	PacBio	exon	174865	175772	.	-	.	gene_id "SPAC13G6.02c"; transcript_id "ca28ab30-5150-432a-945b-3d8665900322"; ID "exon-104"; Parent "ca28ab30-5150-432a-945b-3d8665900322";
I	PacBio	CDS	175013	175771	.	-	.	gene_id "SPAC13G6.02c"; transcript_id "ca28ab30-5150-432a-945b-3d8665900322"; ID "cds-67"; Parent "ca28ab30-5150-432a-945b-3d8665900322";
I	PacBio	five_prime_utr	175772	175772	.	-	.	gene_id "SPAC13G6.02c"; transcript_id "ca28ab30-5150-432a-945b-3d8665900322"; ID "nbis-five_prime_utr-4236"; Parent "ca28ab30-5150-432a-945b-3d8665900322"; original_biotype "five_prime_UTR";
I	PacBio	three_prime_utr	174865	175012	.	-	.	gene_id "SPAC13G6.02c"; transcript_id "ca28ab30-5150-432a-945b-3d8665900322"; ID "nbis-three_prime_utr-4260"; Parent "ca28ab30-5150-432a-945b-3d8665900322"; original_biotype "three_prime_UTR";
I	PacBio	transcript	174978	175412	.	-	.	gene_id "SPAC13G6.02c"; transcript_id "f9e83907-821d-45fd-ae58-ee2d962435e0"; ID "f9e83907-821d-45fd-ae58-ee2d962435e0"; Parent "SPAC13G6.02c";
I	PacBio	exon	174978	175412	.	-	.	gene_id "SPAC13G6.02c"; transcript_id "f9e83907-821d-45fd-ae58-ee2d962435e0"; ID "exon-106"; Parent "f9e83907-821d-45fd-ae58-ee2d962435e0";
I	PacBio	CDS	175013	175270	.	-	.	gene_id "SPAC13G6.02c"; transcript_id "f9e83907-821d-45fd-ae58-ee2d962435e0"; ID "cds-69"; Parent "f9e83907-821d-45fd-ae58-ee2d962435e0";
I	PacBio	five_prime_utr	175271	175412	.	-	.	gene_id "SPAC13G6.02c"; transcript_id "f9e83907-821d-45fd-ae58-ee2d962435e0"; ID "nbis-five_prime_utr-5278"; Parent "f9e83907-821d-45fd-ae58-ee2d962435e0"; original_biotype "five_prime_UTR";
I	PacBio	three_prime_utr	174978	175012	.	-	.	gene_id "SPAC13G6.02c"; transcript_id "f9e83907-821d-45fd-ae58-ee2d962435e0"; ID "nbis-three_prime_utr-5310"; Parent "f9e83907-821d-45fd-ae58-ee2d962435e0"; original_biotype "three_prime_UTR";
I	PacBio	transcript	174978	175539	.	-	.	gene_id "SPAC13G6.02c"; transcript_id "f1e740fe-fa00-4a69-ac19-043647b8baa7"; ID "f1e740fe-fa00-4a69-ac19-043647b8baa7"; Parent "SPAC13G6.02c";
I	PacBio	exon	174978	175539	.	-	.	gene_id "SPAC13G6.02c"; transcript_id "f1e740fe-fa00-4a69-ac19-043647b8baa7"; ID "exon-108"; Parent "f1e740fe-fa00-4a69-ac19-043647b8baa7";
I	PacBio	CDS	175013	175459	.	-	.	gene_id "SPAC13G6.02c"; transcript_id "f1e740fe-fa00-4a69-ac19-043647b8baa7"; ID "cds-71"; Parent "f1e740fe-fa00-4a69-ac19-043647b8baa7";
I	PacBio	five_prime_utr	175460	175539	.	-	.	gene_id "SPAC13G6.02c"; transcript_id "f1e740fe-fa00-4a69-ac19-043647b8baa7"; ID "nbis-five_prime_utr-5108"; Parent "f1e740fe-fa00-4a69-ac19-043647b8baa7"; original_biotype "five_prime_UTR";
I	PacBio	three_prime_utr	174978	175012	.	-	.	gene_id "SPAC13G6.02c"; transcript_id "f1e740fe-fa00-4a69-ac19-043647b8baa7"; ID "nbis-three_prime_utr-5138"; Parent "f1e740fe-fa00-4a69-ac19-043647b8baa7"; original_biotype "three_prime_UTR";
I	PacBio	transcript	174978	175758	.	-	.	gene_id "SPAC13G6.02c"; transcript_id "d04cf01f-2789-426d-a4ff-31f7fd795215"; ID "d04cf01f-2789-426d-a4ff-31f7fd795215"; Parent "SPAC13G6.02c";
I	PacBio	exon	174978	175758	.	-	.	gene_id "SPAC13G6.02c"; transcript_id "d04cf01f-2789-426d-a4ff-31f7fd795215"; ID "exon-111"; Parent "d04cf01f-2789-426d-a4ff-31f7fd795215";
I	PacBio	CDS	175013	175459	.	-	.	gene_id "SPAC13G6.02c"; transcript_id "d04cf01f-2789-426d-a4ff-31f7fd795215"; ID "cds-74"; Parent "d04cf01f-2789-426d-a4ff-31f7fd795215";
I	PacBio	five_prime_utr	175460	175758	.	-	.	gene_id "SPAC13G6.02c"; transcript_id "d04cf01f-2789-426d-a4ff-31f7fd795215"; ID "nbis-five_prime_utr-4373"; Parent "d04cf01f-2789-426d-a4ff-31f7fd795215"; original_biotype "five_prime_UTR";
I	PacBio	three_prime_utr	174978	175012	.	-	.	gene_id "SPAC13G6.02c"; transcript_id "d04cf01f-2789-426d-a4ff-31f7fd795215"; ID "nbis-three_prime_utr-4398"; Parent "d04cf01f-2789-426d-a4ff-31f7fd795215"; original_biotype "three_prime_UTR";
I	PacBio	transcript	174978	175768	.	-	.	gene_id "SPAC13G6.02c"; transcript_id "bcd66b69-4d66-4fcb-a6e5-0cecd72eaf38"; ID "bcd66b69-4d66-4fcb-a6e5-0cecd72eaf38"; Parent "SPAC13G6.02c";
I	PacBio	exon	174978	175768	.	-	.	gene_id "SPAC13G6.02c"; transcript_id "bcd66b69-4d66-4fcb-a6e5-0cecd72eaf38"; ID "exon-112"; Parent "bcd66b69-4d66-4fcb-a6e5-0cecd72eaf38";
I	PacBio	CDS	175013	175459	.	-	.	gene_id "SPAC13G6.02c"; transcript_id "bcd66b69-4d66-4fcb-a6e5-0cecd72eaf38"; ID "cds-75"; Parent "bcd66b69-4d66-4fcb-a6e5-0cecd72eaf38";
I	PacBio	five_prime_utr	175460	175768	.	-	.	gene_id "SPAC13G6.02c"; transcript_id "bcd66b69-4d66-4fcb-a6e5-0cecd72eaf38"; ID "nbis-five_prime_utr-3947"; Parent "bcd66b69-4d66-4fcb-a6e5-0cecd72eaf38"; original_biotype "five_prime_UTR";
I	PacBio	three_prime_utr	174978	175012	.	-	.	gene_id "SPAC13G6.02c"; transcript_id "bcd66b69-4d66-4fcb-a6e5-0cecd72eaf38"; ID "nbis-three_prime_utr-3968"; Parent "bcd66b69-4d66-4fcb-a6e5-0cecd72eaf38"; original_biotype "three_prime_UTR";
I	PacBio	transcript	174978	175772	.	-	.	gene_id "SPAC13G6.02c"; transcript_id "dffd50f8-055b-49cb-9b85-5184925eb837"; ID "dffd50f8-055b-49cb-9b85-5184925eb837"; Parent "SPAC13G6.02c";
I	PacBio	exon	174978	175772	.	-	.	gene_id "SPAC13G6.02c"; transcript_id "dffd50f8-055b-49cb-9b85-5184925eb837"; ID "exon-113"; Parent "dffd50f8-055b-49cb-9b85-5184925eb837";
I	PacBio	CDS	175013	175771	.	-	.	gene_id "SPAC13G6.02c"; transcript_id "dffd50f8-055b-49cb-9b85-5184925eb837"; ID "cds-76"; Parent "dffd50f8-055b-49cb-9b85-5184925eb837";
I	PacBio	five_prime_utr	175772	175772	.	-	.	gene_id "SPAC13G6.02c"; transcript_id "dffd50f8-055b-49cb-9b85-5184925eb837"; ID "nbis-five_prime_utr-4712"; Parent "dffd50f8-055b-49cb-9b85-5184925eb837"; original_biotype "five_prime_UTR";
I	PacBio	three_prime_utr	174978	175012	.	-	.	gene_id "SPAC13G6.02c"; transcript_id "dffd50f8-055b-49cb-9b85-5184925eb837"; ID "nbis-three_prime_utr-4742"; Parent "dffd50f8-055b-49cb-9b85-5184925eb837"; original_biotype "three_prime_UTR";
I	PacBio	transcript	174978	175984	.	-	.	gene_id "SPAC13G6.02c"; transcript_id "ee9032a4-3c28-4de1-9bc5-1d0610a55812"; ID "ee9032a4-3c28-4de1-9bc5-1d0610a55812"; Parent "SPAC13G6.02c";
I	PacBio	exon	174978	175984	.	-	.	gene_id "SPAC13G6.02c"; transcript_id "ee9032a4-3c28-4de1-9bc5-1d0610a55812"; ID "exon-114"; Parent "ee9032a4-3c28-4de1-9bc5-1d0610a55812";
I	PacBio	CDS	175013	175771	.	-	.	gene_id "SPAC13G6.02c"; transcript_id "ee9032a4-3c28-4de1-9bc5-1d0610a55812"; ID "cds-77"; Parent "ee9032a4-3c28-4de1-9bc5-1d0610a55812";
I	PacBio	five_prime_utr	175772	175984	.	-	.	gene_id "SPAC13G6.02c"; transcript_id "ee9032a4-3c28-4de1-9bc5-1d0610a55812"; ID "nbis-five_prime_utr-5040"; Parent "ee9032a4-3c28-4de1-9bc5-1d0610a55812"; original_biotype "five_prime_UTR";
I	PacBio	three_prime_utr	174978	175012	.	-	.	gene_id "SPAC13G6.02c"; transcript_id "ee9032a4-3c28-4de1-9bc5-1d0610a55812"; ID "nbis-three_prime_utr-5070"; Parent "ee9032a4-3c28-4de1-9bc5-1d0610a55812"; original_biotype "three_prime_UTR";
I	PacBio	transcript	174993	175772	.	-	.	gene_id "SPAC13G6.02c"; transcript_id "c23446b7-464d-47f6-8e6e-7388c2ab10d4"; ID "c23446b7-464d-47f6-8e6e-7388c2ab10d4"; Parent "SPAC13G6.02c";
I	PacBio	exon	174993	175772	.	-	.	gene_id "SPAC13G6.02c"; transcript_id "c23446b7-464d-47f6-8e6e-7388c2ab10d4"; ID "exon-115"; Parent "c23446b7-464d-47f6-8e6e-7388c2ab10d4";
I	PacBio	CDS	175013	175771	.	-	.	gene_id "SPAC13G6.02c"; transcript_id "c23446b7-464d-47f6-8e6e-7388c2ab10d4"; ID "cds-78"; Parent "c23446b7-464d-47f6-8e6e-7388c2ab10d4";
I	PacBio	five_prime_utr	175772	175772	.	-	.	gene_id "SPAC13G6.02c"; transcript_id "c23446b7-464d-47f6-8e6e-7388c2ab10d4"; ID "nbis-five_prime_utr-4061"; Parent "c23446b7-464d-47f6-8e6e-7388c2ab10d4"; original_biotype "five_prime_UTR";
I	PacBio	three_prime_utr	174993	175012	.	-	.	gene_id "SPAC13G6.02c"; transcript_id "c23446b7-464d-47f6-8e6e-7388c2ab10d4"; ID "nbis-three_prime_utr-4084"; Parent "c23446b7-464d-47f6-8e6e-7388c2ab10d4"; original_biotype "three_prime_UTR";
I	PacBio	transcript	175175	175772	.	-	.	gene_id "SPAC13G6.02c"; transcript_id "fefa966b-b3cf-4433-a819-eb7dd1ac0441"; ID "fefa966b-b3cf-4433-a819-eb7dd1ac0441"; Parent "SPAC13G6.02c";
I	PacBio	exon	175175	175772	.	-	.	gene_id "SPAC13G6.02c"; transcript_id "fefa966b-b3cf-4433-a819-eb7dd1ac0441"; ID "exon-116"; Parent "fefa966b-b3cf-4433-a819-eb7dd1ac0441";
I	PacBio	CDS	175175	175771	.	-	.	gene_id "SPAC13G6.02c"; transcript_id "fefa966b-b3cf-4433-a819-eb7dd1ac0441"; ID "cds-79"; Parent "fefa966b-b3cf-4433-a819-eb7dd1ac0441";
I	PacBio	five_prime_utr	175772	175772	.	-	.	gene_id "SPAC13G6.02c"; transcript_id "fefa966b-b3cf-4433-a819-eb7dd1ac0441"; ID "nbis-five_prime_utr-5404"; Parent "fefa966b-b3cf-4433-a819-eb7dd1ac0441"; original_biotype "five_prime_UTR";
I	PacBio	transcript	174978	175432	.	-	.	gene_id "SPAC13G6.02c"; transcript_id "55a578c1-b3c0-48b7-ae96-b6794c27d2da"; ID "55a578c1-b3c0-48b7-ae96-b6794c27d2da"; Parent "SPAC13G6.02c";
I	PacBio	exon	174978	175432	.	-	.	gene_id "SPAC13G6.02c"; transcript_id "55a578c1-b3c0-48b7-ae96-b6794c27d2da"; ID "exon-107"; Parent "55a578c1-b3c0-48b7-ae96-b6794c27d2da";
I	PacBio	CDS	175013	175270	.	-	.	gene_id "SPAC13G6.02c"; transcript_id "55a578c1-b3c0-48b7-ae96-b6794c27d2da"; ID "cds-70"; Parent "55a578c1-b3c0-48b7-ae96-b6794c27d2da";
I	PacBio	five_prime_utr	175271	175432	.	-	.	gene_id "SPAC13G6.02c"; transcript_id "55a578c1-b3c0-48b7-ae96-b6794c27d2da"; ID "nbis-five_prime_utr-1803"; Parent "55a578c1-b3c0-48b7-ae96-b6794c27d2da"; original_biotype "five_prime_UTR";
I	PacBio	three_prime_utr	174978	175012	.	-	.	gene_id "SPAC13G6.02c"; transcript_id "55a578c1-b3c0-48b7-ae96-b6794c27d2da"; ID "nbis-three_prime_utr-1802"; Parent "55a578c1-b3c0-48b7-ae96-b6794c27d2da"; original_biotype "three_prime_UTR";
I	PacBio	transcript	174976	175772	.	-	.	gene_id "SPAC13G6.02c"; transcript_id "4581d906-57d6-4567-97c5-1249f8b40ca9"; ID "4581d906-57d6-4567-97c5-1249f8b40ca9"; Parent "SPAC13G6.02c";
I	PacBio	exon	174976	175772	.	-	.	gene_id "SPAC13G6.02c"; transcript_id "4581d906-57d6-4567-97c5-1249f8b40ca9"; ID "exon-105"; Parent "4581d906-57d6-4567-97c5-1249f8b40ca9";
I	PacBio	CDS	175013	175771	.	-	.	gene_id "SPAC13G6.02c"; transcript_id "4581d906-57d6-4567-97c5-1249f8b40ca9"; ID "cds-68"; Parent "4581d906-57d6-4567-97c5-1249f8b40ca9";
I	PacBio	five_prime_utr	175772	175772	.	-	.	gene_id "SPAC13G6.02c"; transcript_id "4581d906-57d6-4567-97c5-1249f8b40ca9"; ID "nbis-five_prime_utr-1474"; Parent "4581d906-57d6-4567-97c5-1249f8b40ca9"; original_biotype "five_prime_UTR";
I	PacBio	three_prime_utr	174976	175012	.	-	.	gene_id "SPAC13G6.02c"; transcript_id "4581d906-57d6-4567-97c5-1249f8b40ca9"; ID "nbis-three_prime_utr-1473"; Parent "4581d906-57d6-4567-97c5-1249f8b40ca9"; original_biotype "three_prime_UTR";
I	PacBio	transcript	174978	175731	.	-	.	gene_id "SPAC13G6.02c"; transcript_id "82588dd1-491f-47f3-97ff-00783627f3e7"; ID "82588dd1-491f-47f3-97ff-00783627f3e7"; Parent "SPAC13G6.02c";
I	PacBio	exon	174978	175731	.	-	.	gene_id "SPAC13G6.02c"; transcript_id "82588dd1-491f-47f3-97ff-00783627f3e7"; ID "exon-109"; Parent "82588dd1-491f-47f3-97ff-00783627f3e7";
I	PacBio	CDS	175013	175459	.	-	.	gene_id "SPAC13G6.02c"; transcript_id "82588dd1-491f-47f3-97ff-00783627f3e7"; ID "cds-72"; Parent "82588dd1-491f-47f3-97ff-00783627f3e7";
I	PacBio	five_prime_utr	175460	175731	.	-	.	gene_id "SPAC13G6.02c"; transcript_id "82588dd1-491f-47f3-97ff-00783627f3e7"; ID "nbis-five_prime_utr-2737"; Parent "82588dd1-491f-47f3-97ff-00783627f3e7"; original_biotype "five_prime_UTR";
I	PacBio	three_prime_utr	174978	175012	.	-	.	gene_id "SPAC13G6.02c"; transcript_id "82588dd1-491f-47f3-97ff-00783627f3e7"; ID "nbis-three_prime_utr-2743"; Parent "82588dd1-491f-47f3-97ff-00783627f3e7"; original_biotype "three_prime_UTR";
I	PacBio	transcript	175387	175772	.	-	.	gene_id "SPAC13G6.02c"; transcript_id "646099b9-2420-4f07-90c0-e95ad96e3fdc"; ID "646099b9-2420-4f07-90c0-e95ad96e3fdc"; Parent "SPAC13G6.02c";
I	PacBio	exon	175387	175772	.	-	.	gene_id "SPAC13G6.02c"; transcript_id "646099b9-2420-4f07-90c0-e95ad96e3fdc"; ID "exon-117"; Parent "646099b9-2420-4f07-90c0-e95ad96e3fdc";
I	PacBio	CDS	175388	175771	.	-	.	gene_id "SPAC13G6.02c"; transcript_id "646099b9-2420-4f07-90c0-e95ad96e3fdc"; ID "cds-80"; Parent "646099b9-2420-4f07-90c0-e95ad96e3fdc";
I	PacBio	five_prime_utr	175772	175772	.	-	.	gene_id "SPAC13G6.02c"; transcript_id "646099b9-2420-4f07-90c0-e95ad96e3fdc"; ID "nbis-five_prime_utr-2097"; Parent "646099b9-2420-4f07-90c0-e95ad96e3fdc"; original_biotype "five_prime_UTR";
I	PacBio	three_prime_utr	175387	175387	.	-	.	gene_id "SPAC13G6.02c"; transcript_id "646099b9-2420-4f07-90c0-e95ad96e3fdc"; ID "nbis-three_prime_utr-2098"; Parent "646099b9-2420-4f07-90c0-e95ad96e3fdc"; original_biotype "three_prime_UTR";
I	PacBio	transcript	175487	175772	.	-	.	gene_id "SPAC13G6.02c"; transcript_id "576790d0-73fd-4633-b25a-0afe76520515"; ID "576790d0-73fd-4633-b25a-0afe76520515"; Parent "SPAC13G6.02c";
I	PacBio	exon	175487	175772	.	-	.	gene_id "SPAC13G6.02c"; transcript_id "576790d0-73fd-4633-b25a-0afe76520515"; ID "exon-118"; Parent "576790d0-73fd-4633-b25a-0afe76520515";
I	PacBio	transcript	174978	175738	.	-	.	gene_id "SPAC13G6.02c"; transcript_id "31512676-f84a-4404-a594-ecc1edf46a72"; ID "31512676-f84a-4404-a594-ecc1edf46a72"; Parent "SPAC13G6.02c";
I	PacBio	exon	174978	175738	.	-	.	gene_id "SPAC13G6.02c"; transcript_id "31512676-f84a-4404-a594-ecc1edf46a72"; ID "exon-110"; Parent "31512676-f84a-4404-a594-ecc1edf46a72";
I	PacBio	CDS	175013	175459	.	-	.	gene_id "SPAC13G6.02c"; transcript_id "31512676-f84a-4404-a594-ecc1edf46a72"; ID "cds-73"; Parent "31512676-f84a-4404-a594-ecc1edf46a72";
I	PacBio	five_prime_utr	175460	175738	.	-	.	gene_id "SPAC13G6.02c"; transcript_id "31512676-f84a-4404-a594-ecc1edf46a72"; ID "nbis-five_prime_utr-1065"; Parent "31512676-f84a-4404-a594-ecc1edf46a72"; original_biotype "five_prime_UTR";
I	PacBio	three_prime_utr	174978	175012	.	-	.	gene_id "SPAC13G6.02c"; transcript_id "31512676-f84a-4404-a594-ecc1edf46a72"; ID "nbis-three_prime_utr-1065"; Parent "31512676-f84a-4404-a594-ecc1edf46a72"; original_biotype "three_prime_UTR";
I	PacBio	gene	176878	180028	.	+	.	gene_id "SPAC13G6.03"; transcript_id "747bce56-eb77-49a3-a8d8-a8395d649fa5"; ID "SPAC13G6.03";
I	PacBio	transcript	176994	179913	.	+	.	gene_id "SPAC13G6.03"; transcript_id "aad3e5a5-91af-4f88-a77e-de0c92c50056"; ID "aad3e5a5-91af-4f88-a77e-de0c92c50056"; Parent "SPAC13G6.03";
I	PacBio	exon	176994	179913	.	+	.	gene_id "SPAC13G6.03"; transcript_id "aad3e5a5-91af-4f88-a77e-de0c92c50056"; ID "exon-123"; Parent "aad3e5a5-91af-4f88-a77e-de0c92c50056";
I	PacBio	CDS	177292	179568	.	+	.	gene_id "SPAC13G6.03"; transcript_id "aad3e5a5-91af-4f88-a77e-de0c92c50056"; ID "cds-82"; Parent "aad3e5a5-91af-4f88-a77e-de0c92c50056";
I	PacBio	five_prime_utr	176994	177291	.	+	.	gene_id "SPAC13G6.03"; transcript_id "aad3e5a5-91af-4f88-a77e-de0c92c50056"; ID "nbis-five_prime_utr-3566"; Parent "aad3e5a5-91af-4f88-a77e-de0c92c50056"; original_biotype "five_prime_UTR";
I	PacBio	three_prime_utr	179569	179913	.	+	.	gene_id "SPAC13G6.03"; transcript_id "aad3e5a5-91af-4f88-a77e-de0c92c50056"; ID "nbis-three_prime_utr-3583"; Parent "aad3e5a5-91af-4f88-a77e-de0c92c50056"; original_biotype "three_prime_UTR";
I	PacBio	transcript	176995	180028	.	+	.	gene_id "SPAC13G6.03"; transcript_id "b3e3f4a9-a045-4538-9a8f-877dc6acea8f"; ID "b3e3f4a9-a045-4538-9a8f-877dc6acea8f"; Parent "SPAC13G6.03";
I	PacBio	exon	176995	180028	.	+	.	gene_id "SPAC13G6.03"; transcript_id "b3e3f4a9-a045-4538-9a8f-877dc6acea8f"; ID "exon-124"; Parent "b3e3f4a9-a045-4538-9a8f-877dc6acea8f";
I	PacBio	CDS	177292	179568	.	+	.	gene_id "SPAC13G6.03"; transcript_id "b3e3f4a9-a045-4538-9a8f-877dc6acea8f"; ID "cds-83"; Parent "b3e3f4a9-a045-4538-9a8f-877dc6acea8f";
I	PacBio	five_prime_utr	176995	177291	.	+	.	gene_id "SPAC13G6.03"; transcript_id "b3e3f4a9-a045-4538-9a8f-877dc6acea8f"; ID "nbis-five_prime_utr-3767"; Parent "b3e3f4a9-a045-4538-9a8f-877dc6acea8f"; original_biotype "five_prime_UTR";
I	PacBio	three_prime_utr	179569	180028	.	+	.	gene_id "SPAC13G6.03"; transcript_id "b3e3f4a9-a045-4538-9a8f-877dc6acea8f"; ID "nbis-three_prime_utr-3788"; Parent "b3e3f4a9-a045-4538-9a8f-877dc6acea8f"; original_biotype "three_prime_UTR";
I	PacBio	transcript	176878	180028	.	+	.	gene_id "SPAC13G6.03"; transcript_id "747bce56-eb77-49a3-a8d8-a8395d649fa5"; ID "747bce56-eb77-49a3-a8d8-a8395d649fa5"; Parent "SPAC13G6.03";
I	PacBio	exon	176878	180028	.	+	.	gene_id "SPAC13G6.03"; transcript_id "747bce56-eb77-49a3-a8d8-a8395d649fa5"; ID "exon-122"; Parent "747bce56-eb77-49a3-a8d8-a8395d649fa5";
I	PacBio	CDS	177292	179568	.	+	.	gene_id "SPAC13G6.03"; transcript_id "747bce56-eb77-49a3-a8d8-a8395d649fa5"; ID "cds-81"; Parent "747bce56-eb77-49a3-a8d8-a8395d649fa5";
I	PacBio	five_prime_utr	176878	177291	.	+	.	gene_id "SPAC13G6.03"; transcript_id "747bce56-eb77-49a3-a8d8-a8395d649fa5"; ID "nbis-five_prime_utr-2463"; Parent "747bce56-eb77-49a3-a8d8-a8395d649fa5"; original_biotype "five_prime_UTR";
I	PacBio	three_prime_utr	179569	180028	.	+	.	gene_id "SPAC13G6.03"; transcript_id "747bce56-eb77-49a3-a8d8-a8395d649fa5"; ID "nbis-three_prime_utr-2469"; Parent "747bce56-eb77-49a3-a8d8-a8395d649fa5"; original_biotype "three_prime_UTR";
I	PacBio	gene	180365	181069	.	+	.	gene_id "SPAC13G6.04"; transcript_id "SPAC13G6.04.1"; ID "SPAC13G6.04";
I	PacBio	transcript	180365	181069	.	+	.	gene_id "SPAC13G6.04"; transcript_id "SPAC13G6.04.1"; ID "SPAC13G6.04.1"; Parent "SPAC13G6.04";
I	PomBase	exon	180365	180528	.	+	.	gene_id "SPAC13G6.04"; transcript_id "SPAC13G6.04.1"; ID "nbis-exon-418"; Parent "SPAC13G6.04.1";
I	PacBio	exon	180586	180721	.	+	.	gene_id "SPAC13G6.04"; transcript_id "SPAC13G6.04.1"; ID "exon-126"; Parent "SPAC13G6.04.1";
I	PacBio	exon	180890	181069	.	+	.	gene_id "SPAC13G6.04"; transcript_id "SPAC13G6.04.1"; ID "exon-127"; Parent "SPAC13G6.04.1";
I	PomBase	CDS	180423	180528	.	+	0	gene_id "SPAC13G6.04"; transcript_id "SPAC13G6.04.1"; ID "SPAC13G6.04.1:exon:1"; Parent "SPAC13G6.04.1";
I	PomBase	CDS	180586	180721	.	+	0	gene_id "SPAC13G6.04"; transcript_id "SPAC13G6.04.1"; ID "SPAC13G6.04.1:exon:2"; Parent "SPAC13G6.04.1";
I	PomBase	CDS	180890	180911	.	+	0	gene_id "SPAC13G6.04"; transcript_id "SPAC13G6.04.1"; ID "SPAC13G6.04.1:exon:3"; Parent "SPAC13G6.04.1";
I	PomBase	five_prime_utr	180365	180422	.	+	.	gene_id "SPAC13G6.04"; transcript_id "SPAC13G6.04.1"; ID "SPAC13G6.04.1:five_prime_UTR:1"; Parent "SPAC13G6.04.1"; original_biotype "five_prime_UTR";
I	PomBase	three_prime_utr	180912	181069	.	+	.	gene_id "SPAC13G6.04"; transcript_id "SPAC13G6.04.1"; ID "SPAC13G6.04.1:three_prime_UTR:1"; Parent "SPAC13G6.04.1"; original_biotype "three_prime_UTR";
I	PacBio	transcript	180377	181069	.	+	.	gene_id "SPAC13G6.04"; transcript_id "SPAC13G6.04.1-1"; ID "SPAC13G6.04.1-1"; Parent "SPAC13G6.04";
I	PacBio	exon	180377	180528	.	+	.	gene_id "SPAC13G6.04"; transcript_id "SPAC13G6.04.1-1"; ID "exon-128"; Parent "SPAC13G6.04.1-1";
I	PacBio	exon	180586	180721	.	+	.	gene_id "SPAC13G6.04"; transcript_id "SPAC13G6.04.1-1"; ID "exon-129"; Parent "SPAC13G6.04.1-1";
I	PacBio	exon	180890	181069	.	+	.	gene_id "SPAC13G6.04"; transcript_id "SPAC13G6.04.1-1"; ID "exon-130"; Parent "SPAC13G6.04.1-1";
I	PacBio	gene	180903	182254	.	-	.	gene_id "SPAC13G6.05c"; transcript_id "9f14ddb3-5f88-4950-9f7d-7f619395cd33"; ID "SPAC13G6.05c";
I	PacBio	transcript	180903	182254	.	-	.	gene_id "SPAC13G6.05c"; transcript_id "SPAC13G6.05c.1"; ID "SPAC13G6.05c.1"; Parent "SPAC13G6.05c";
I	PacBio	exon	180903	181436	.	-	.	gene_id "SPAC13G6.05c"; transcript_id "SPAC13G6.05c.1"; ID "exon-134"; Parent "SPAC13G6.05c.1";
I	PacBio	exon	181485	181574	.	-	.	gene_id "SPAC13G6.05c"; transcript_id "SPAC13G6.05c.1"; ID "exon-135"; Parent "SPAC13G6.05c.1";
I	PacBio	exon	181632	181749	.	-	.	gene_id "SPAC13G6.05c"; transcript_id "SPAC13G6.05c.1"; ID "exon-136"; Parent "SPAC13G6.05c.1";
I	PacBio	exon	182001	182254	.	-	.	gene_id "SPAC13G6.05c"; transcript_id "SPAC13G6.05c.1"; ID "exon-137"; Parent "SPAC13G6.05c.1";
I	PacBio	CDS	181077	181436	.	-	.	gene_id "SPAC13G6.05c"; transcript_id "SPAC13G6.05c.1"; ID "cds-86"; Parent "SPAC13G6.05c.1";
I	PacBio	CDS	181485	181574	.	-	.	gene_id "SPAC13G6.05c"; transcript_id "SPAC13G6.05c.1"; ID "cds-87"; Parent "SPAC13G6.05c.1";
I	PacBio	CDS	181632	181749	.	-	.	gene_id "SPAC13G6.05c"; transcript_id "SPAC13G6.05c.1"; ID "cds-88"; Parent "SPAC13G6.05c.1";
I	PacBio	CDS	182001	182194	.	-	.	gene_id "SPAC13G6.05c"; transcript_id "SPAC13G6.05c.1"; ID "cds-89"; Parent "SPAC13G6.05c.1";
I	PacBio	five_prime_utr	182195	182254	.	-	.	gene_id "SPAC13G6.05c"; transcript_id "SPAC13G6.05c.1"; ID "nbis-five_prime_utr-5548"; Parent "SPAC13G6.05c.1"; original_biotype "five_prime_UTR";
I	PacBio	three_prime_utr	180903	181076	.	-	.	gene_id "SPAC13G6.05c"; transcript_id "SPAC13G6.05c.1"; ID "nbis-three_prime_utr-5580"; Parent "SPAC13G6.05c.1"; original_biotype "three_prime_UTR";
I	PacBio	transcript	181030	182254	.	-	.	gene_id "SPAC13G6.05c"; transcript_id "SPAC13G6.05c.1-1"; ID "SPAC13G6.05c.1-1"; Parent "SPAC13G6.05c";
I	PacBio	exon	181030	181436	.	-	.	gene_id "SPAC13G6.05c"; transcript_id "SPAC13G6.05c.1-1"; ID "exon-138"; Parent "SPAC13G6.05c.1-1";
I	PacBio	exon	181485	181574	.	-	.	gene_id "SPAC13G6.05c"; transcript_id "SPAC13G6.05c.1-1"; ID "exon-139"; Parent "SPAC13G6.05c.1-1";
I	PacBio	exon	181632	181749	.	-	.	gene_id "SPAC13G6.05c"; transcript_id "SPAC13G6.05c.1-1"; ID "exon-140"; Parent "SPAC13G6.05c.1-1";
I	PacBio	exon	182001	182254	.	-	.	gene_id "SPAC13G6.05c"; transcript_id "SPAC13G6.05c.1-1"; ID "exon-141"; Parent "SPAC13G6.05c.1-1";
I	PacBio	CDS	181077	181436	.	-	.	gene_id "SPAC13G6.05c"; transcript_id "SPAC13G6.05c.1-1"; ID "cds-90"; Parent "SPAC13G6.05c.1-1";
I	PacBio	CDS	181485	181574	.	-	.	gene_id "SPAC13G6.05c"; transcript_id "SPAC13G6.05c.1-1"; ID "cds-91"; Parent "SPAC13G6.05c.1-1";
I	PacBio	CDS	181632	181749	.	-	.	gene_id "SPAC13G6.05c"; transcript_id "SPAC13G6.05c.1-1"; ID "cds-92"; Parent "SPAC13G6.05c.1-1";
I	PacBio	CDS	182001	182194	.	-	.	gene_id "SPAC13G6.05c"; transcript_id "SPAC13G6.05c.1-1"; ID "cds-93"; Parent "SPAC13G6.05c.1-1";
I	PacBio	five_prime_utr	182195	182254	.	-	.	gene_id "SPAC13G6.05c"; transcript_id "SPAC13G6.05c.1-1"; ID "nbis-five_prime_utr-5549"; Parent "SPAC13G6.05c.1-1"; original_biotype "five_prime_UTR";
I	PacBio	three_prime_utr	181030	181076	.	-	.	gene_id "SPAC13G6.05c"; transcript_id "SPAC13G6.05c.1-1"; ID "nbis-three_prime_utr-5581"; Parent "SPAC13G6.05c.1-1"; original_biotype "three_prime_UTR";
I	PacBio	transcript	180903	182254	.	-	.	gene_id "SPAC13G6.05c"; transcript_id "9f14ddb3-5f88-4950-9f7d-7f619395cd33"; ID "9f14ddb3-5f88-4950-9f7d-7f619395cd33"; Parent "SPAC13G6.05c";
I	PacBio	exon	180903	181436	.	-	.	gene_id "SPAC13G6.05c"; transcript_id "9f14ddb3-5f88-4950-9f7d-7f619395cd33"; ID "exon-131"; Parent "9f14ddb3-5f88-4950-9f7d-7f619395cd33";
I	PacBio	exon	181485	181749	.	-	.	gene_id "SPAC13G6.05c"; transcript_id "9f14ddb3-5f88-4950-9f7d-7f619395cd33"; ID "exon-132"; Parent "9f14ddb3-5f88-4950-9f7d-7f619395cd33";
I	PacBio	exon	182001	182254	.	-	.	gene_id "SPAC13G6.05c"; transcript_id "9f14ddb3-5f88-4950-9f7d-7f619395cd33"; ID "exon-133"; Parent "9f14ddb3-5f88-4950-9f7d-7f619395cd33";
I	PacBio	CDS	181077	181436	.	-	.	gene_id "SPAC13G6.05c"; transcript_id "9f14ddb3-5f88-4950-9f7d-7f619395cd33"; ID "cds-84"; Parent "9f14ddb3-5f88-4950-9f7d-7f619395cd33";
I	PacBio	CDS	181485	181529	.	-	.	gene_id "SPAC13G6.05c"; transcript_id "9f14ddb3-5f88-4950-9f7d-7f619395cd33"; ID "cds-85"; Parent "9f14ddb3-5f88-4950-9f7d-7f619395cd33";
I	PacBio	five_prime_utr	181530	181749	.	-	.	gene_id "SPAC13G6.05c"; transcript_id "9f14ddb3-5f88-4950-9f7d-7f619395cd33"; ID "nbis-five_prime_utr-3324"; Parent "9f14ddb3-5f88-4950-9f7d-7f619395cd33"; original_biotype "five_prime_UTR";
I	PacBio	five_prime_utr	182001	182254	.	-	.	gene_id "SPAC13G6.05c"; transcript_id "9f14ddb3-5f88-4950-9f7d-7f619395cd33"; ID "nbis-five_prime_utr-3324"; Parent "9f14ddb3-5f88-4950-9f7d-7f619395cd33"; original_biotype "five_prime_UTR";
I	PacBio	three_prime_utr	180903	181076	.	-	.	gene_id "SPAC13G6.05c"; transcript_id "9f14ddb3-5f88-4950-9f7d-7f619395cd33"; ID "nbis-three_prime_utr-3340"; Parent "9f14ddb3-5f88-4950-9f7d-7f619395cd33"; original_biotype "three_prime_UTR";
I	PacBio	gene	182467	186252	.	-	.	gene_id "SPAC13G6.06c"; transcript_id "8d01cb08-7ab4-441a-a188-c873e88c9fac"; ID "SPAC13G6.06c";
I	PacBio	transcript	182467	186252	.	-	.	gene_id "SPAC13G6.06c"; transcript_id "8d01cb08-7ab4-441a-a188-c873e88c9fac"; ID "8d01cb08-7ab4-441a-a188-c873e88c9fac"; Parent "SPAC13G6.06c";
I	PacBio	exon	182467	186252	.	-	.	gene_id "SPAC13G6.06c"; transcript_id "8d01cb08-7ab4-441a-a188-c873e88c9fac"; ID "exon-142"; Parent "8d01cb08-7ab4-441a-a188-c873e88c9fac";
I	PacBio	CDS	182976	186029	.	-	.	gene_id "SPAC13G6.06c"; transcript_id "8d01cb08-7ab4-441a-a188-c873e88c9fac"; ID "cds-94"; Parent "8d01cb08-7ab4-441a-a188-c873e88c9fac";
I	PacBio	five_prime_utr	186030	186252	.	-	.	gene_id "SPAC13G6.06c"; transcript_id "8d01cb08-7ab4-441a-a188-c873e88c9fac"; ID "nbis-five_prime_utr-2966"; Parent "8d01cb08-7ab4-441a-a188-c873e88c9fac"; original_biotype "five_prime_UTR";
I	PacBio	three_prime_utr	182467	182975	.	-	.	gene_id "SPAC13G6.06c"; transcript_id "8d01cb08-7ab4-441a-a188-c873e88c9fac"; ID "nbis-three_prime_utr-2975"; Parent "8d01cb08-7ab4-441a-a188-c873e88c9fac"; original_biotype "three_prime_UTR";
I	PacBio	transcript	182623	186252	.	-	.	gene_id "SPAC13G6.06c"; transcript_id "86a7fff0-7575-4166-bb92-e62e89eafdcd"; ID "86a7fff0-7575-4166-bb92-e62e89eafdcd"; Parent "SPAC13G6.06c";
I	PacBio	exon	182623	186252	.	-	.	gene_id "SPAC13G6.06c"; transcript_id "86a7fff0-7575-4166-bb92-e62e89eafdcd"; ID "exon-143"; Parent "86a7fff0-7575-4166-bb92-e62e89eafdcd";
I	PacBio	CDS	182976	186029	.	-	.	gene_id "SPAC13G6.06c"; transcript_id "86a7fff0-7575-4166-bb92-e62e89eafdcd"; ID "cds-95"; Parent "86a7fff0-7575-4166-bb92-e62e89eafdcd";
I	PacBio	five_prime_utr	186030	186252	.	-	.	gene_id "SPAC13G6.06c"; transcript_id "86a7fff0-7575-4166-bb92-e62e89eafdcd"; ID "nbis-five_prime_utr-2827"; Parent "86a7fff0-7575-4166-bb92-e62e89eafdcd"; original_biotype "five_prime_UTR";
I	PacBio	three_prime_utr	182623	182975	.	-	.	gene_id "SPAC13G6.06c"; transcript_id "86a7fff0-7575-4166-bb92-e62e89eafdcd"; ID "nbis-three_prime_utr-2835"; Parent "86a7fff0-7575-4166-bb92-e62e89eafdcd"; original_biotype "three_prime_UTR";
I	PacBio	gene	186480	187570	.	-	.	gene_id "SPAC13G6.07c"; transcript_id "4ef210a1-5df7-4e45-ba8a-b06ce9627be7"; ID "SPAC13G6.07c";
I	PacBio	transcript	186591	187570	.	-	.	gene_id "SPAC13G6.07c"; transcript_id "cea5567c-0d76-452c-9411-15e580499688"; ID "cea5567c-0d76-452c-9411-15e580499688"; Parent "SPAC13G6.07c";
I	PacBio	exon	186591	187570	.	-	.	gene_id "SPAC13G6.07c"; transcript_id "cea5567c-0d76-452c-9411-15e580499688"; ID "exon-145"; Parent "cea5567c-0d76-452c-9411-15e580499688";
I	PacBio	CDS	186844	187563	.	-	.	gene_id "SPAC13G6.07c"; transcript_id "cea5567c-0d76-452c-9411-15e580499688"; ID "cds-97"; Parent "cea5567c-0d76-452c-9411-15e580499688";
I	PacBio	five_prime_utr	187564	187570	.	-	.	gene_id "SPAC13G6.07c"; transcript_id "cea5567c-0d76-452c-9411-15e580499688"; ID "nbis-five_prime_utr-4337"; Parent "cea5567c-0d76-452c-9411-15e580499688"; original_biotype "five_prime_UTR";
I	PacBio	three_prime_utr	186591	186843	.	-	.	gene_id "SPAC13G6.07c"; transcript_id "cea5567c-0d76-452c-9411-15e580499688"; ID "nbis-three_prime_utr-4362"; Parent "cea5567c-0d76-452c-9411-15e580499688"; original_biotype "three_prime_UTR";
I	PacBio	transcript	186792	187252	.	-	.	gene_id "SPAC13G6.07c"; transcript_id "bb24b7ed-b7a4-49fd-94d6-00bec57b1855"; ID "bb24b7ed-b7a4-49fd-94d6-00bec57b1855"; Parent "SPAC13G6.07c";
I	PacBio	exon	186792	187252	.	-	.	gene_id "SPAC13G6.07c"; transcript_id "bb24b7ed-b7a4-49fd-94d6-00bec57b1855"; ID "exon-147"; Parent "bb24b7ed-b7a4-49fd-94d6-00bec57b1855";
I	PacBio	CDS	186844	186921	.	-	.	gene_id "SPAC13G6.07c"; transcript_id "bb24b7ed-b7a4-49fd-94d6-00bec57b1855"; ID "cds-99"; Parent "bb24b7ed-b7a4-49fd-94d6-00bec57b1855";
I	PacBio	five_prime_utr	186922	187252	.	-	.	gene_id "SPAC13G6.07c"; transcript_id "bb24b7ed-b7a4-49fd-94d6-00bec57b1855"; ID "nbis-five_prime_utr-3914"; Parent "bb24b7ed-b7a4-49fd-94d6-00bec57b1855"; original_biotype "five_prime_UTR";
I	PacBio	three_prime_utr	186792	186843	.	-	.	gene_id "SPAC13G6.07c"; transcript_id "bb24b7ed-b7a4-49fd-94d6-00bec57b1855"; ID "nbis-three_prime_utr-3936"; Parent "bb24b7ed-b7a4-49fd-94d6-00bec57b1855"; original_biotype "three_prime_UTR";
I	PacBio	transcript	186792	187300	.	-	.	gene_id "SPAC13G6.07c"; transcript_id "a8d69d89-9df2-4483-90d3-e16fddecc3d5"; ID "a8d69d89-9df2-4483-90d3-e16fddecc3d5"; Parent "SPAC13G6.07c";
I	PacBio	exon	186792	187300	.	-	.	gene_id "SPAC13G6.07c"; transcript_id "a8d69d89-9df2-4483-90d3-e16fddecc3d5"; ID "exon-148"; Parent "a8d69d89-9df2-4483-90d3-e16fddecc3d5";
I	PacBio	CDS	186844	186921	.	-	.	gene_id "SPAC13G6.07c"; transcript_id "a8d69d89-9df2-4483-90d3-e16fddecc3d5"; ID "cds-100"; Parent "a8d69d89-9df2-4483-90d3-e16fddecc3d5";
I	PacBio	five_prime_utr	186922	187300	.	-	.	gene_id "SPAC13G6.07c"; transcript_id "a8d69d89-9df2-4483-90d3-e16fddecc3d5"; ID "nbis-five_prime_utr-3533"; Parent "a8d69d89-9df2-4483-90d3-e16fddecc3d5"; original_biotype "five_prime_UTR";
I	PacBio	three_prime_utr	186792	186843	.	-	.	gene_id "SPAC13G6.07c"; transcript_id "a8d69d89-9df2-4483-90d3-e16fddecc3d5"; ID "nbis-three_prime_utr-3549"; Parent "a8d69d89-9df2-4483-90d3-e16fddecc3d5"; original_biotype "three_prime_UTR";
I	PacBio	transcript	186792	187402	.	-	.	gene_id "SPAC13G6.07c"; transcript_id "be226f4f-e110-4dc0-a9f1-c0c02eb8cb5d"; ID "be226f4f-e110-4dc0-a9f1-c0c02eb8cb5d"; Parent "SPAC13G6.07c";
I	PacBio	exon	186792	187402	.	-	.	gene_id "SPAC13G6.07c"; transcript_id "be226f4f-e110-4dc0-a9f1-c0c02eb8cb5d"; ID "exon-152"; Parent "be226f4f-e110-4dc0-a9f1-c0c02eb8cb5d";
I	PacBio	CDS	186844	187377	.	-	.	gene_id "SPAC13G6.07c"; transcript_id "be226f4f-e110-4dc0-a9f1-c0c02eb8cb5d"; ID "cds-104"; Parent "be226f4f-e110-4dc0-a9f1-c0c02eb8cb5d";
I	PacBio	five_prime_utr	187378	187402	.	-	.	gene_id "SPAC13G6.07c"; transcript_id "be226f4f-e110-4dc0-a9f1-c0c02eb8cb5d"; ID "nbis-five_prime_utr-3976"; Parent "be226f4f-e110-4dc0-a9f1-c0c02eb8cb5d"; original_biotype "five_prime_UTR";
I	PacBio	three_prime_utr	186792	186843	.	-	.	gene_id "SPAC13G6.07c"; transcript_id "be226f4f-e110-4dc0-a9f1-c0c02eb8cb5d"; ID "nbis-three_prime_utr-3998"; Parent "be226f4f-e110-4dc0-a9f1-c0c02eb8cb5d"; original_biotype "three_prime_UTR";
I	PacBio	transcript	186792	187556	.	-	.	gene_id "SPAC13G6.07c"; transcript_id "a7cd10fb-4950-4223-933e-be650bc7244e"; ID "a7cd10fb-4950-4223-933e-be650bc7244e"; Parent "SPAC13G6.07c";
I	PacBio	exon	186792	187556	.	-	.	gene_id "SPAC13G6.07c"; transcript_id "a7cd10fb-4950-4223-933e-be650bc7244e"; ID "exon-155"; Parent "a7cd10fb-4950-4223-933e-be650bc7244e";
I	PacBio	CDS	186844	187482	.	-	.	gene_id "SPAC13G6.07c"; transcript_id "a7cd10fb-4950-4223-933e-be650bc7244e"; ID "cds-107"; Parent "a7cd10fb-4950-4223-933e-be650bc7244e";
I	PacBio	five_prime_utr	187483	187556	.	-	.	gene_id "SPAC13G6.07c"; transcript_id "a7cd10fb-4950-4223-933e-be650bc7244e"; ID "nbis-five_prime_utr-3501"; Parent "a7cd10fb-4950-4223-933e-be650bc7244e"; original_biotype "five_prime_UTR";
I	PacBio	three_prime_utr	186792	186843	.	-	.	gene_id "SPAC13G6.07c"; transcript_id "a7cd10fb-4950-4223-933e-be650bc7244e"; ID "nbis-three_prime_utr-3518"; Parent "a7cd10fb-4950-4223-933e-be650bc7244e"; original_biotype "three_prime_UTR";
I	PacBio	transcript	186792	187565	.	-	.	gene_id "SPAC13G6.07c"; transcript_id "c4e45271-021d-430b-8374-e6154a384972"; ID "c4e45271-021d-430b-8374-e6154a384972"; Parent "SPAC13G6.07c";
I	PacBio	exon	186792	187565	.	-	.	gene_id "SPAC13G6.07c"; transcript_id "c4e45271-021d-430b-8374-e6154a384972"; ID "exon-157"; Parent "c4e45271-021d-430b-8374-e6154a384972";
I	PacBio	CDS	186844	187563	.	-	.	gene_id "SPAC13G6.07c"; transcript_id "c4e45271-021d-430b-8374-e6154a384972"; ID "cds-109"; Parent "c4e45271-021d-430b-8374-e6154a384972";
I	PacBio	five_prime_utr	187564	187565	.	-	.	gene_id "SPAC13G6.07c"; transcript_id "c4e45271-021d-430b-8374-e6154a384972"; ID "nbis-five_prime_utr-4120"; Parent "c4e45271-021d-430b-8374-e6154a384972"; original_biotype "five_prime_UTR";
I	PacBio	three_prime_utr	186792	186843	.	-	.	gene_id "SPAC13G6.07c"; transcript_id "c4e45271-021d-430b-8374-e6154a384972"; ID "nbis-three_prime_utr-4143"; Parent "c4e45271-021d-430b-8374-e6154a384972"; original_biotype "three_prime_UTR";
I	PacBio	transcript	186792	187566	.	-	.	gene_id "SPAC13G6.07c"; transcript_id "f89056ae-77dc-46c3-a64c-daff0f1e67ad"; ID "f89056ae-77dc-46c3-a64c-daff0f1e67ad"; Parent "SPAC13G6.07c";
I	PacBio	exon	186792	187566	.	-	.	gene_id "SPAC13G6.07c"; transcript_id "f89056ae-77dc-46c3-a64c-daff0f1e67ad"; ID "exon-158"; Parent "f89056ae-77dc-46c3-a64c-daff0f1e67ad";
I	PacBio	CDS	186844	187563	.	-	.	gene_id "SPAC13G6.07c"; transcript_id "f89056ae-77dc-46c3-a64c-daff0f1e67ad"; ID "cds-110"; Parent "f89056ae-77dc-46c3-a64c-daff0f1e67ad";
I	PacBio	five_prime_utr	187564	187566	.	-	.	gene_id "SPAC13G6.07c"; transcript_id "f89056ae-77dc-46c3-a64c-daff0f1e67ad"; ID "nbis-five_prime_utr-5247"; Parent "f89056ae-77dc-46c3-a64c-daff0f1e67ad"; original_biotype "five_prime_UTR";
I	PacBio	three_prime_utr	186792	186843	.	-	.	gene_id "SPAC13G6.07c"; transcript_id "f89056ae-77dc-46c3-a64c-daff0f1e67ad"; ID "nbis-three_prime_utr-5280"; Parent "f89056ae-77dc-46c3-a64c-daff0f1e67ad"; original_biotype "three_prime_UTR";
I	PacBio	transcript	186480	187570	.	-	.	gene_id "SPAC13G6.07c"; transcript_id "4ef210a1-5df7-4e45-ba8a-b06ce9627be7"; ID "4ef210a1-5df7-4e45-ba8a-b06ce9627be7"; Parent "SPAC13G6.07c";
I	PacBio	exon	186480	187570	.	-	.	gene_id "SPAC13G6.07c"; transcript_id "4ef210a1-5df7-4e45-ba8a-b06ce9627be7"; ID "exon-144"; Parent "4ef210a1-5df7-4e45-ba8a-b06ce9627be7";
I	PacBio	CDS	186844	187563	.	-	.	gene_id "SPAC13G6.07c"; transcript_id "4ef210a1-5df7-4e45-ba8a-b06ce9627be7"; ID "cds-96"; Parent "4ef210a1-5df7-4e45-ba8a-b06ce9627be7";
I	PacBio	five_prime_utr	187564	187570	.	-	.	gene_id "SPAC13G6.07c"; transcript_id "4ef210a1-5df7-4e45-ba8a-b06ce9627be7"; ID "nbis-five_prime_utr-1673"; Parent "4ef210a1-5df7-4e45-ba8a-b06ce9627be7"; original_biotype "five_prime_UTR";
I	PacBio	three_prime_utr	186480	186843	.	-	.	gene_id "SPAC13G6.07c"; transcript_id "4ef210a1-5df7-4e45-ba8a-b06ce9627be7"; ID "nbis-three_prime_utr-1670"; Parent "4ef210a1-5df7-4e45-ba8a-b06ce9627be7"; original_biotype "three_prime_UTR";
I	PacBio	transcript	186792	187401	.	-	.	gene_id "SPAC13G6.07c"; transcript_id "2df5c08c-f7eb-4c1e-bb5e-282153e72be6"; ID "2df5c08c-f7eb-4c1e-bb5e-282153e72be6"; Parent "SPAC13G6.07c";
I	PacBio	exon	186792	187401	.	-	.	gene_id "SPAC13G6.07c"; transcript_id "2df5c08c-f7eb-4c1e-bb5e-282153e72be6"; ID "exon-151"; Parent "2df5c08c-f7eb-4c1e-bb5e-282153e72be6";
I	PacBio	CDS	186844	187377	.	-	.	gene_id "SPAC13G6.07c"; transcript_id "2df5c08c-f7eb-4c1e-bb5e-282153e72be6"; ID "cds-103"; Parent "2df5c08c-f7eb-4c1e-bb5e-282153e72be6";
I	PacBio	five_prime_utr	187378	187401	.	-	.	gene_id "SPAC13G6.07c"; transcript_id "2df5c08c-f7eb-4c1e-bb5e-282153e72be6"; ID "nbis-five_prime_utr-981"; Parent "2df5c08c-f7eb-4c1e-bb5e-282153e72be6"; original_biotype "five_prime_UTR";
I	PacBio	three_prime_utr	186792	186843	.	-	.	gene_id "SPAC13G6.07c"; transcript_id "2df5c08c-f7eb-4c1e-bb5e-282153e72be6"; ID "nbis-three_prime_utr-980"; Parent "2df5c08c-f7eb-4c1e-bb5e-282153e72be6"; original_biotype "three_prime_UTR";
I	PacBio	transcript	186792	187516	.	-	.	gene_id "SPAC13G6.07c"; transcript_id "8ea6ee93-5815-4262-a668-cc3fc40eb821"; ID "8ea6ee93-5815-4262-a668-cc3fc40eb821"; Parent "SPAC13G6.07c";
I	PacBio	exon	186792	187516	.	-	.	gene_id "SPAC13G6.07c"; transcript_id "8ea6ee93-5815-4262-a668-cc3fc40eb821"; ID "exon-154"; Parent "8ea6ee93-5815-4262-a668-cc3fc40eb821";
I	PacBio	CDS	186844	187482	.	-	.	gene_id "SPAC13G6.07c"; transcript_id "8ea6ee93-5815-4262-a668-cc3fc40eb821"; ID "cds-106"; Parent "8ea6ee93-5815-4262-a668-cc3fc40eb821";
I	PacBio	five_prime_utr	187483	187516	.	-	.	gene_id "SPAC13G6.07c"; transcript_id "8ea6ee93-5815-4262-a668-cc3fc40eb821"; ID "nbis-five_prime_utr-3000"; Parent "8ea6ee93-5815-4262-a668-cc3fc40eb821"; original_biotype "five_prime_UTR";
I	PacBio	three_prime_utr	186792	186843	.	-	.	gene_id "SPAC13G6.07c"; transcript_id "8ea6ee93-5815-4262-a668-cc3fc40eb821"; ID "nbis-three_prime_utr-3010"; Parent "8ea6ee93-5815-4262-a668-cc3fc40eb821"; original_biotype "three_prime_UTR";
I	PacBio	transcript	186811	187570	.	-	.	gene_id "SPAC13G6.07c"; transcript_id "8e556d82-07c2-474b-af60-44e791b472e2"; ID "8e556d82-07c2-474b-af60-44e791b472e2"; Parent "SPAC13G6.07c";
I	PacBio	exon	186811	187570	.	-	.	gene_id "SPAC13G6.07c"; transcript_id "8e556d82-07c2-474b-af60-44e791b472e2"; ID "exon-160"; Parent "8e556d82-07c2-474b-af60-44e791b472e2";
I	PacBio	CDS	186844	187563	.	-	.	gene_id "SPAC13G6.07c"; transcript_id "8e556d82-07c2-474b-af60-44e791b472e2"; ID "cds-112"; Parent "8e556d82-07c2-474b-af60-44e791b472e2";
I	PacBio	five_prime_utr	187564	187570	.	-	.	gene_id "SPAC13G6.07c"; transcript_id "8e556d82-07c2-474b-af60-44e791b472e2"; ID "nbis-five_prime_utr-2993"; Parent "8e556d82-07c2-474b-af60-44e791b472e2"; original_biotype "five_prime_UTR";
I	PacBio	three_prime_utr	186811	186843	.	-	.	gene_id "SPAC13G6.07c"; transcript_id "8e556d82-07c2-474b-af60-44e791b472e2"; ID "nbis-three_prime_utr-3003"; Parent "8e556d82-07c2-474b-af60-44e791b472e2"; original_biotype "three_prime_UTR";
I	PacBio	transcript	187384	187570	.	-	.	gene_id "SPAC13G6.07c"; transcript_id "4ed57793-3a4e-4d19-aa39-b11e27ce9137"; ID "4ed57793-3a4e-4d19-aa39-b11e27ce9137"; Parent "SPAC13G6.07c";
I	PacBio	exon	187384	187570	.	-	.	gene_id "SPAC13G6.07c"; transcript_id "4ed57793-3a4e-4d19-aa39-b11e27ce9137"; ID "exon-162"; Parent "4ed57793-3a4e-4d19-aa39-b11e27ce9137";
I	PacBio	transcript	186792	187339	.	-	.	gene_id "SPAC13G6.07c"; transcript_id "10a3d3b5-cd2b-4079-b5c3-0010e88b4ecf"; ID "10a3d3b5-cd2b-4079-b5c3-0010e88b4ecf"; Parent "SPAC13G6.07c";
I	PacBio	exon	186792	187339	.	-	.	gene_id "SPAC13G6.07c"; transcript_id "10a3d3b5-cd2b-4079-b5c3-0010e88b4ecf"; ID "exon-149"; Parent "10a3d3b5-cd2b-4079-b5c3-0010e88b4ecf";
I	PacBio	CDS	186844	186921	.	-	.	gene_id "SPAC13G6.07c"; transcript_id "10a3d3b5-cd2b-4079-b5c3-0010e88b4ecf"; ID "cds-101"; Parent "10a3d3b5-cd2b-4079-b5c3-0010e88b4ecf";
I	PacBio	five_prime_utr	186922	187339	.	-	.	gene_id "SPAC13G6.07c"; transcript_id "10a3d3b5-cd2b-4079-b5c3-0010e88b4ecf"; ID "nbis-five_prime_utr-347"; Parent "10a3d3b5-cd2b-4079-b5c3-0010e88b4ecf"; original_biotype "five_prime_UTR";
I	PacBio	three_prime_utr	186792	186843	.	-	.	gene_id "SPAC13G6.07c"; transcript_id "10a3d3b5-cd2b-4079-b5c3-0010e88b4ecf"; ID "nbis-three_prime_utr-348"; Parent "10a3d3b5-cd2b-4079-b5c3-0010e88b4ecf"; original_biotype "three_prime_UTR";
I	PacBio	transcript	186792	187353	.	-	.	gene_id "SPAC13G6.07c"; transcript_id "74bde374-58e8-413b-b688-bae9831ce977"; ID "74bde374-58e8-413b-b688-bae9831ce977"; Parent "SPAC13G6.07c";
I	PacBio	exon	186792	187353	.	-	.	gene_id "SPAC13G6.07c"; transcript_id "74bde374-58e8-413b-b688-bae9831ce977"; ID "exon-150"; Parent "74bde374-58e8-413b-b688-bae9831ce977";
I	PacBio	CDS	186844	186921	.	-	.	gene_id "SPAC13G6.07c"; transcript_id "74bde374-58e8-413b-b688-bae9831ce977"; ID "cds-102"; Parent "74bde374-58e8-413b-b688-bae9831ce977";
I	PacBio	five_prime_utr	186922	187353	.	-	.	gene_id "SPAC13G6.07c"; transcript_id "74bde374-58e8-413b-b688-bae9831ce977"; ID "nbis-five_prime_utr-2476"; Parent "74bde374-58e8-413b-b688-bae9831ce977"; original_biotype "five_prime_UTR";
I	PacBio	three_prime_utr	186792	186843	.	-	.	gene_id "SPAC13G6.07c"; transcript_id "74bde374-58e8-413b-b688-bae9831ce977"; ID "nbis-three_prime_utr-2482"; Parent "74bde374-58e8-413b-b688-bae9831ce977"; original_biotype "three_prime_UTR";
I	PacBio	transcript	186792	187449	.	-	.	gene_id "SPAC13G6.07c"; transcript_id "73c6e528-4f14-4e8a-be29-e3b2bc93b0d7"; ID "73c6e528-4f14-4e8a-be29-e3b2bc93b0d7"; Parent "SPAC13G6.07c";
I	PacBio	exon	186792	187449	.	-	.	gene_id "SPAC13G6.07c"; transcript_id "73c6e528-4f14-4e8a-be29-e3b2bc93b0d7"; ID "exon-153"; Parent "73c6e528-4f14-4e8a-be29-e3b2bc93b0d7";
I	PacBio	CDS	186844	187377	.	-	.	gene_id "SPAC13G6.07c"; transcript_id "73c6e528-4f14-4e8a-be29-e3b2bc93b0d7"; ID "cds-105"; Parent "73c6e528-4f14-4e8a-be29-e3b2bc93b0d7";
I	PacBio	five_prime_utr	187378	187449	.	-	.	gene_id "SPAC13G6.07c"; transcript_id "73c6e528-4f14-4e8a-be29-e3b2bc93b0d7"; ID "nbis-five_prime_utr-2446"; Parent "73c6e528-4f14-4e8a-be29-e3b2bc93b0d7"; original_biotype "five_prime_UTR";
I	PacBio	three_prime_utr	186792	186843	.	-	.	gene_id "SPAC13G6.07c"; transcript_id "73c6e528-4f14-4e8a-be29-e3b2bc93b0d7"; ID "nbis-three_prime_utr-2452"; Parent "73c6e528-4f14-4e8a-be29-e3b2bc93b0d7"; original_biotype "three_prime_UTR";
I	PacBio	transcript	186792	187570	.	-	.	gene_id "SPAC13G6.07c"; transcript_id "06e9670c-ff17-4a96-bf67-a0384ce1baae"; ID "06e9670c-ff17-4a96-bf67-a0384ce1baae"; Parent "SPAC13G6.07c";
I	PacBio	exon	186792	187570	.	-	.	gene_id "SPAC13G6.07c"; transcript_id "06e9670c-ff17-4a96-bf67-a0384ce1baae"; ID "exon-159"; Parent "06e9670c-ff17-4a96-bf67-a0384ce1baae";
I	PacBio	CDS	186844	187563	.	-	.	gene_id "SPAC13G6.07c"; transcript_id "06e9670c-ff17-4a96-bf67-a0384ce1baae"; ID "cds-111"; Parent "06e9670c-ff17-4a96-bf67-a0384ce1baae";
I	PacBio	five_prime_utr	187564	187570	.	-	.	gene_id "SPAC13G6.07c"; transcript_id "06e9670c-ff17-4a96-bf67-a0384ce1baae"; ID "nbis-five_prime_utr-148"; Parent "06e9670c-ff17-4a96-bf67-a0384ce1baae"; original_biotype "five_prime_UTR";
I	PacBio	three_prime_utr	186792	186843	.	-	.	gene_id "SPAC13G6.07c"; transcript_id "06e9670c-ff17-4a96-bf67-a0384ce1baae"; ID "nbis-three_prime_utr-149"; Parent "06e9670c-ff17-4a96-bf67-a0384ce1baae"; original_biotype "three_prime_UTR";
I	PacBio	transcript	186792	187561	.	-	.	gene_id "SPAC13G6.07c"; transcript_id "6140c3dc-7905-4248-bf2d-f20a902bc220"; ID "6140c3dc-7905-4248-bf2d-f20a902bc220"; Parent "SPAC13G6.07c";
I	PacBio	exon	186792	187561	.	-	.	gene_id "SPAC13G6.07c"; transcript_id "6140c3dc-7905-4248-bf2d-f20a902bc220"; ID "exon-156"; Parent "6140c3dc-7905-4248-bf2d-f20a902bc220";
I	PacBio	CDS	186844	187482	.	-	.	gene_id "SPAC13G6.07c"; transcript_id "6140c3dc-7905-4248-bf2d-f20a902bc220"; ID "cds-108"; Parent "6140c3dc-7905-4248-bf2d-f20a902bc220";
I	PacBio	five_prime_utr	187483	187561	.	-	.	gene_id "SPAC13G6.07c"; transcript_id "6140c3dc-7905-4248-bf2d-f20a902bc220"; ID "nbis-five_prime_utr-2038"; Parent "6140c3dc-7905-4248-bf2d-f20a902bc220"; original_biotype "five_prime_UTR";
I	PacBio	three_prime_utr	186792	186843	.	-	.	gene_id "SPAC13G6.07c"; transcript_id "6140c3dc-7905-4248-bf2d-f20a902bc220"; ID "nbis-three_prime_utr-2039"; Parent "6140c3dc-7905-4248-bf2d-f20a902bc220"; original_biotype "three_prime_UTR";
I	PacBio	transcript	186835	187570	.	-	.	gene_id "SPAC13G6.07c"; transcript_id "7579daf7-88b2-40e6-a8d8-7d673700d58f"; ID "7579daf7-88b2-40e6-a8d8-7d673700d58f"; Parent "SPAC13G6.07c";
I	PacBio	exon	186835	187570	.	-	.	gene_id "SPAC13G6.07c"; transcript_id "7579daf7-88b2-40e6-a8d8-7d673700d58f"; ID "exon-161"; Parent "7579daf7-88b2-40e6-a8d8-7d673700d58f";
I	PacBio	CDS	186844	187563	.	-	.	gene_id "SPAC13G6.07c"; transcript_id "7579daf7-88b2-40e6-a8d8-7d673700d58f"; ID "cds-113"; Parent "7579daf7-88b2-40e6-a8d8-7d673700d58f";
I	PacBio	five_prime_utr	187564	187570	.	-	.	gene_id "SPAC13G6.07c"; transcript_id "7579daf7-88b2-40e6-a8d8-7d673700d58f"; ID "nbis-five_prime_utr-2492"; Parent "7579daf7-88b2-40e6-a8d8-7d673700d58f"; original_biotype "five_prime_UTR";
I	PacBio	three_prime_utr	186835	186843	.	-	.	gene_id "SPAC13G6.07c"; transcript_id "7579daf7-88b2-40e6-a8d8-7d673700d58f"; ID "nbis-three_prime_utr-2498"; Parent "7579daf7-88b2-40e6-a8d8-7d673700d58f"; original_biotype "three_prime_UTR";
I	PacBio	transcript	186737	187570	.	-	.	gene_id "SPAC13G6.07c"; transcript_id "963339f1-bea9-44ec-9e97-f07493eed6b0"; ID "963339f1-bea9-44ec-9e97-f07493eed6b0"; Parent "SPAC13G6.07c";
I	PacBio	exon	186737	187570	.	-	.	gene_id "SPAC13G6.07c"; transcript_id "963339f1-bea9-44ec-9e97-f07493eed6b0"; ID "exon-146"; Parent "963339f1-bea9-44ec-9e97-f07493eed6b0";
I	PacBio	CDS	186844	187563	.	-	.	gene_id "SPAC13G6.07c"; transcript_id "963339f1-bea9-44ec-9e97-f07493eed6b0"; ID "cds-98"; Parent "963339f1-bea9-44ec-9e97-f07493eed6b0";
I	PacBio	five_prime_utr	187564	187570	.	-	.	gene_id "SPAC13G6.07c"; transcript_id "963339f1-bea9-44ec-9e97-f07493eed6b0"; ID "nbis-five_prime_utr-3132"; Parent "963339f1-bea9-44ec-9e97-f07493eed6b0"; original_biotype "five_prime_UTR";
I	PacBio	three_prime_utr	186737	186843	.	-	.	gene_id "SPAC13G6.07c"; transcript_id "963339f1-bea9-44ec-9e97-f07493eed6b0"; ID "nbis-three_prime_utr-3145"; Parent "963339f1-bea9-44ec-9e97-f07493eed6b0"; original_biotype "three_prime_UTR";
I	PomBase	gene	188377	190031	.	+	.	gene_id "SPAC13G6.08"; ID "SPAC13G6.08"; Name "fzr2";
I	PomBase	transcript	188377	190031	.	+	.	gene_id "SPAC13G6.08"; transcript_id "SPAC13G6.08.1"; ID "SPAC13G6.08.1"; Parent "SPAC13G6.08"; original_biotype "mrna";
I	PomBase	exon	188377	190031	.	+	.	gene_id "SPAC13G6.08"; transcript_id "SPAC13G6.08.1"; ID "nbis-exon-427"; Parent "SPAC13G6.08.1";
I	PomBase	CDS	188377	189984	.	+	0	gene_id "SPAC13G6.08"; transcript_id "SPAC13G6.08.1"; ID "SPAC13G6.08.1:exon:1"; Parent "SPAC13G6.08.1";
I	PomBase	three_prime_utr	189985	190031	.	+	.	gene_id "SPAC13G6.08"; transcript_id "SPAC13G6.08.1"; ID "SPAC13G6.08.1:three_prime_UTR:1"; Parent "SPAC13G6.08.1"; original_biotype "three_prime_UTR";
I	PacBio	gene	190269	191556	.	+	.	gene_id "SPAC13G6.09"; transcript_id "SPAC13G6.09.1"; ID "SPAC13G6.09";
I	PacBio	transcript	190269	191374	.	+	.	gene_id "SPAC13G6.09"; transcript_id "SPAC13G6.09.1"; ID "SPAC13G6.09.1"; Parent "SPAC13G6.09";
I	PacBio	exon	190269	190584	.	+	.	gene_id "SPAC13G6.09"; transcript_id "SPAC13G6.09.1"; ID "exon-163"; Parent "SPAC13G6.09.1";
I	PacBio	exon	190730	191374	.	+	.	gene_id "SPAC13G6.09"; transcript_id "SPAC13G6.09.1"; ID "exon-164"; Parent "SPAC13G6.09.1";
I	PacBio	CDS	190322	190584	.	+	.	gene_id "SPAC13G6.09"; transcript_id "SPAC13G6.09.1"; ID "cds-114"; Parent "SPAC13G6.09.1";
I	PacBio	CDS	190730	191291	.	+	.	gene_id "SPAC13G6.09"; transcript_id "SPAC13G6.09.1"; ID "cds-115"; Parent "SPAC13G6.09.1";
I	PacBio	five_prime_utr	190269	190321	.	+	.	gene_id "SPAC13G6.09"; transcript_id "SPAC13G6.09.1"; ID "nbis-five_prime_utr-5550"; Parent "SPAC13G6.09.1"; original_biotype "five_prime_UTR";
I	PacBio	three_prime_utr	191292	191374	.	+	.	gene_id "SPAC13G6.09"; transcript_id "SPAC13G6.09.1"; ID "nbis-three_prime_utr-5582"; Parent "SPAC13G6.09.1"; original_biotype "three_prime_UTR";
I	PacBio	transcript	190269	191556	.	+	.	gene_id "SPAC13G6.09"; transcript_id "SPAC13G6.09.1-1"; ID "SPAC13G6.09.1-1"; Parent "SPAC13G6.09";
I	PacBio	exon	190269	190584	.	+	.	gene_id "SPAC13G6.09"; transcript_id "SPAC13G6.09.1-1"; ID "exon-165"; Parent "SPAC13G6.09.1-1";
I	PacBio	exon	190730	191556	.	+	.	gene_id "SPAC13G6.09"; transcript_id "SPAC13G6.09.1-1"; ID "exon-166"; Parent "SPAC13G6.09.1-1";
I	PacBio	CDS	190322	190584	.	+	.	gene_id "SPAC13G6.09"; transcript_id "SPAC13G6.09.1-1"; ID "cds-116"; Parent "SPAC13G6.09.1-1";
I	PacBio	CDS	190730	191291	.	+	.	gene_id "SPAC13G6.09"; transcript_id "SPAC13G6.09.1-1"; ID "cds-117"; Parent "SPAC13G6.09.1-1";
I	PacBio	five_prime_utr	190269	190321	.	+	.	gene_id "SPAC13G6.09"; transcript_id "SPAC13G6.09.1-1"; ID "nbis-five_prime_utr-5551"; Parent "SPAC13G6.09.1-1"; original_biotype "five_prime_UTR";
I	PacBio	three_prime_utr	191292	191556	.	+	.	gene_id "SPAC13G6.09"; transcript_id "SPAC13G6.09.1-1"; ID "nbis-three_prime_utr-5583"; Parent "SPAC13G6.09.1-1"; original_biotype "three_prime_UTR";
I	PacBio	gene	191928	194053	.	-	.	gene_id "SPAC13G6.10c"; transcript_id "964ac7ce-cbf4-4e3f-81e4-27f9f0f2653a"; ID "SPAC13G6.10c";
I	PacBio	transcript	191928	194053	.	-	.	gene_id "SPAC13G6.10c"; transcript_id "964ac7ce-cbf4-4e3f-81e4-27f9f0f2653a"; ID "964ac7ce-cbf4-4e3f-81e4-27f9f0f2653a"; Parent "SPAC13G6.10c";
I	PacBio	exon	191928	194053	.	-	.	gene_id "SPAC13G6.10c"; transcript_id "964ac7ce-cbf4-4e3f-81e4-27f9f0f2653a"; ID "exon-167"; Parent "964ac7ce-cbf4-4e3f-81e4-27f9f0f2653a";
I	PacBio	CDS	192296	193888	.	-	.	gene_id "SPAC13G6.10c"; transcript_id "964ac7ce-cbf4-4e3f-81e4-27f9f0f2653a"; ID "cds-118"; Parent "964ac7ce-cbf4-4e3f-81e4-27f9f0f2653a";
I	PacBio	five_prime_utr	193889	194053	.	-	.	gene_id "SPAC13G6.10c"; transcript_id "964ac7ce-cbf4-4e3f-81e4-27f9f0f2653a"; ID "nbis-five_prime_utr-3139"; Parent "964ac7ce-cbf4-4e3f-81e4-27f9f0f2653a"; original_biotype "five_prime_UTR";
I	PacBio	three_prime_utr	191928	192295	.	-	.	gene_id "SPAC13G6.10c"; transcript_id "964ac7ce-cbf4-4e3f-81e4-27f9f0f2653a"; ID "nbis-three_prime_utr-3152"; Parent "964ac7ce-cbf4-4e3f-81e4-27f9f0f2653a"; original_biotype "three_prime_UTR";
I	PacBio	gene	194099	195802	.	-	.	gene_id "SPAC13G6.11c"; transcript_id "SPAC13G6.11c.1"; ID "SPAC13G6.11c";
I	PacBio	transcript	194099	195626	.	-	.	gene_id "SPAC13G6.11c"; transcript_id "SPAC13G6.11c.1"; ID "SPAC13G6.11c.1"; Parent "SPAC13G6.11c";
I	PacBio	exon	194099	195258	.	-	.	gene_id "SPAC13G6.11c"; transcript_id "SPAC13G6.11c.1"; ID "exon-168"; Parent "SPAC13G6.11c.1";
I	PacBio	exon	195508	195626	.	-	.	gene_id "SPAC13G6.11c"; transcript_id "SPAC13G6.11c.1"; ID "exon-169"; Parent "SPAC13G6.11c.1";
I	PacBio	CDS	194119	195258	.	-	.	gene_id "SPAC13G6.11c"; transcript_id "SPAC13G6.11c.1"; ID "cds-119"; Parent "SPAC13G6.11c.1";
I	PacBio	CDS	195508	195582	.	-	.	gene_id "SPAC13G6.11c"; transcript_id "SPAC13G6.11c.1"; ID "cds-120"; Parent "SPAC13G6.11c.1";
I	PacBio	five_prime_utr	195583	195626	.	-	.	gene_id "SPAC13G6.11c"; transcript_id "SPAC13G6.11c.1"; ID "nbis-five_prime_utr-5552"; Parent "SPAC13G6.11c.1"; original_biotype "five_prime_UTR";
I	PacBio	three_prime_utr	194099	194118	.	-	.	gene_id "SPAC13G6.11c"; transcript_id "SPAC13G6.11c.1"; ID "nbis-three_prime_utr-5584"; Parent "SPAC13G6.11c.1"; original_biotype "three_prime_UTR";
I	PacBio	transcript	194099	195802	.	-	.	gene_id "SPAC13G6.11c"; transcript_id "SPAC13G6.11c.1-1"; ID "SPAC13G6.11c.1-1"; Parent "SPAC13G6.11c";
I	PacBio	exon	194099	195258	.	-	.	gene_id "SPAC13G6.11c"; transcript_id "SPAC13G6.11c.1-1"; ID "exon-170"; Parent "SPAC13G6.11c.1-1";
I	PacBio	exon	195508	195802	.	-	.	gene_id "SPAC13G6.11c"; transcript_id "SPAC13G6.11c.1-1"; ID "exon-171"; Parent "SPAC13G6.11c.1-1";
I	PacBio	CDS	194119	195258	.	-	.	gene_id "SPAC13G6.11c"; transcript_id "SPAC13G6.11c.1-1"; ID "cds-121"; Parent "SPAC13G6.11c.1-1";
I	PacBio	CDS	195508	195582	.	-	.	gene_id "SPAC13G6.11c"; transcript_id "SPAC13G6.11c.1-1"; ID "cds-122"; Parent "SPAC13G6.11c.1-1";
I	PacBio	five_prime_utr	195583	195802	.	-	.	gene_id "SPAC13G6.11c"; transcript_id "SPAC13G6.11c.1-1"; ID "nbis-five_prime_utr-5553"; Parent "SPAC13G6.11c.1-1"; original_biotype "five_prime_UTR";
I	PacBio	three_prime_utr	194099	194118	.	-	.	gene_id "SPAC13G6.11c"; transcript_id "SPAC13G6.11c.1-1"; ID "nbis-three_prime_utr-5585"; Parent "SPAC13G6.11c.1-1"; original_biotype "three_prime_UTR";
I	PomBase	gene	195940	199029	.	-	.	gene_id "SPAC13G6.12c"; ID "SPAC13G6.12c"; Name "chs1";
I	PomBase	transcript	195940	199029	.	-	.	gene_id "SPAC13G6.12c"; transcript_id "SPAC13G6.12c.1"; ID "SPAC13G6.12c.1"; Parent "SPAC13G6.12c"; original_biotype "mrna";
I	PomBase	exon	195940	196174	.	-	.	gene_id "SPAC13G6.12c"; transcript_id "SPAC13G6.12c.1"; ID "nbis-exon-433"; Parent "SPAC13G6.12c.1";
I	PomBase	exon	196221	199029	.	-	.	gene_id "SPAC13G6.12c"; transcript_id "SPAC13G6.12c.1"; ID "nbis-exon-434"; Parent "SPAC13G6.12c.1";
I	PomBase	CDS	196090	196174	.	-	0	gene_id "SPAC13G6.12c"; transcript_id "SPAC13G6.12c.1"; ID "SPAC13G6.12c.1:exon:2"; Parent "SPAC13G6.12c.1";
I	PomBase	CDS	196221	198715	.	-	0	gene_id "SPAC13G6.12c"; transcript_id "SPAC13G6.12c.1"; ID "SPAC13G6.12c.1:exon:1"; Parent "SPAC13G6.12c.1";
I	PomBase	five_prime_utr	198716	199029	.	-	.	gene_id "SPAC13G6.12c"; transcript_id "SPAC13G6.12c.1"; ID "SPAC13G6.12c.1:five_prime_UTR:1"; Parent "SPAC13G6.12c.1"; original_biotype "five_prime_UTR";
I	PomBase	three_prime_utr	195940	196089	.	-	.	gene_id "SPAC13G6.12c"; transcript_id "SPAC13G6.12c.1"; ID "SPAC13G6.12c.1:three_prime_UTR:1"; Parent "SPAC13G6.12c.1"; original_biotype "three_prime_UTR";
I	PomBase	gene	198884	199231	.	+	.	gene_id "SPAC13G6.13"; ID "SPAC13G6.13";
I	PomBase	transcript	198884	199231	.	+	.	gene_id "SPAC13G6.13"; transcript_id "SPAC13G6.13.1"; ID "SPAC13G6.13.1"; Parent "SPAC13G6.13"; original_biotype "mrna";
I	PomBase	exon	198884	199231	.	+	.	gene_id "SPAC13G6.13"; transcript_id "SPAC13G6.13.1"; ID "nbis-exon-435"; Parent "SPAC13G6.13.1";
I	PomBase	CDS	198884	199231	.	+	0	gene_id "SPAC13G6.13"; transcript_id "SPAC13G6.13.1"; ID "SPAC13G6.13.1:exon:1"; Parent "SPAC13G6.13.1";
I	PacBio	gene	200051	201517	.	+	.	gene_id "SPAC13G6.14"; transcript_id "b00c9d7a-809f-4cbb-9a8a-9c2b63e23393"; ID "SPAC13G6.14";
I	PacBio	transcript	200051	201283	.	+	.	gene_id "SPAC13G6.14"; transcript_id "b00c9d7a-809f-4cbb-9a8a-9c2b63e23393"; ID "b00c9d7a-809f-4cbb-9a8a-9c2b63e23393"; Parent "SPAC13G6.14";
I	PacBio	exon	200051	201283	.	+	.	gene_id "SPAC13G6.14"; transcript_id "b00c9d7a-809f-4cbb-9a8a-9c2b63e23393"; ID "exon-172"; Parent "b00c9d7a-809f-4cbb-9a8a-9c2b63e23393";
I	PacBio	CDS	200235	200867	.	+	.	gene_id "SPAC13G6.14"; transcript_id "b00c9d7a-809f-4cbb-9a8a-9c2b63e23393"; ID "cds-123"; Parent "b00c9d7a-809f-4cbb-9a8a-9c2b63e23393";
I	PacBio	five_prime_utr	200051	200234	.	+	.	gene_id "SPAC13G6.14"; transcript_id "b00c9d7a-809f-4cbb-9a8a-9c2b63e23393"; ID "nbis-five_prime_utr-3666"; Parent "b00c9d7a-809f-4cbb-9a8a-9c2b63e23393"; original_biotype "five_prime_UTR";
I	PacBio	three_prime_utr	200868	201283	.	+	.	gene_id "SPAC13G6.14"; transcript_id "b00c9d7a-809f-4cbb-9a8a-9c2b63e23393"; ID "nbis-three_prime_utr-3686"; Parent "b00c9d7a-809f-4cbb-9a8a-9c2b63e23393"; original_biotype "three_prime_UTR";
I	PacBio	transcript	200051	201517	.	+	.	gene_id "SPAC13G6.14"; transcript_id "9eb7eb5a-d4e8-4367-aaef-7f472e22fb00"; ID "9eb7eb5a-d4e8-4367-aaef-7f472e22fb00"; Parent "SPAC13G6.14";
I	PacBio	exon	200051	201517	.	+	.	gene_id "SPAC13G6.14"; transcript_id "9eb7eb5a-d4e8-4367-aaef-7f472e22fb00"; ID "exon-173"; Parent "9eb7eb5a-d4e8-4367-aaef-7f472e22fb00";
I	PacBio	CDS	200235	200867	.	+	.	gene_id "SPAC13G6.14"; transcript_id "9eb7eb5a-d4e8-4367-aaef-7f472e22fb00"; ID "cds-124"; Parent "9eb7eb5a-d4e8-4367-aaef-7f472e22fb00";
I	PacBio	five_prime_utr	200051	200234	.	+	.	gene_id "SPAC13G6.14"; transcript_id "9eb7eb5a-d4e8-4367-aaef-7f472e22fb00"; ID "nbis-five_prime_utr-3317"; Parent "9eb7eb5a-d4e8-4367-aaef-7f472e22fb00"; original_biotype "five_prime_UTR";
I	PacBio	three_prime_utr	200868	201517	.	+	.	gene_id "SPAC13G6.14"; transcript_id "9eb7eb5a-d4e8-4367-aaef-7f472e22fb00"; ID "nbis-three_prime_utr-3333"; Parent "9eb7eb5a-d4e8-4367-aaef-7f472e22fb00"; original_biotype "three_prime_UTR";
I	PacBio	gene	201907	203268	.	-	.	gene_id "SPAC13G6.15c"; transcript_id "c4d51eab-6b76-4ded-b22c-792f46c52ffa"; ID "SPAC13G6.15c";
I	PacBio	transcript	201907	203268	.	-	.	gene_id "SPAC13G6.15c"; transcript_id "c4d51eab-6b76-4ded-b22c-792f46c52ffa"; ID "c4d51eab-6b76-4ded-b22c-792f46c52ffa"; Parent "SPAC13G6.15c";
I	PacBio	exon	201907	203268	.	-	.	gene_id "SPAC13G6.15c"; transcript_id "c4d51eab-6b76-4ded-b22c-792f46c52ffa"; ID "exon-174"; Parent "c4d51eab-6b76-4ded-b22c-792f46c52ffa";
I	PacBio	CDS	202487	202978	.	-	.	gene_id "SPAC13G6.15c"; transcript_id "c4d51eab-6b76-4ded-b22c-792f46c52ffa"; ID "cds-125"; Parent "c4d51eab-6b76-4ded-b22c-792f46c52ffa";
I	PacBio	five_prime_utr	202979	203268	.	-	.	gene_id "SPAC13G6.15c"; transcript_id "c4d51eab-6b76-4ded-b22c-792f46c52ffa"; ID "nbis-five_prime_utr-4118"; Parent "c4d51eab-6b76-4ded-b22c-792f46c52ffa"; original_biotype "five_prime_UTR";
I	PacBio	three_prime_utr	201907	202486	.	-	.	gene_id "SPAC13G6.15c"; transcript_id "c4d51eab-6b76-4ded-b22c-792f46c52ffa"; ID "nbis-three_prime_utr-4141"; Parent "c4d51eab-6b76-4ded-b22c-792f46c52ffa"; original_biotype "three_prime_UTR";
I	PacBio	gene	205177	206350	.	+	.	gene_id "SPAC24B11.05"; transcript_id "6cdcc69c-5c9d-4e6d-8f21-4381c712e023"; ID "SPAC24B11.05";
I	PacBio	transcript	205177	206350	.	+	.	gene_id "SPAC24B11.05"; transcript_id "bd164aef-3724-4a68-ae5d-3de7a46ae4d2"; ID "bd164aef-3724-4a68-ae5d-3de7a46ae4d2"; Parent "SPAC24B11.05";
I	PacBio	exon	205177	206350	.	+	.	gene_id "SPAC24B11.05"; transcript_id "bd164aef-3724-4a68-ae5d-3de7a46ae4d2"; ID "exon-177"; Parent "bd164aef-3724-4a68-ae5d-3de7a46ae4d2";
I	PacBio	CDS	205213	205893	.	+	.	gene_id "SPAC24B11.05"; transcript_id "bd164aef-3724-4a68-ae5d-3de7a46ae4d2"; ID "cds-127"; Parent "bd164aef-3724-4a68-ae5d-3de7a46ae4d2";
I	PacBio	five_prime_utr	205177	205212	.	+	.	gene_id "SPAC24B11.05"; transcript_id "bd164aef-3724-4a68-ae5d-3de7a46ae4d2"; ID "nbis-five_prime_utr-3951"; Parent "bd164aef-3724-4a68-ae5d-3de7a46ae4d2"; original_biotype "five_prime_UTR";
I	PacBio	three_prime_utr	205894	206350	.	+	.	gene_id "SPAC24B11.05"; transcript_id "bd164aef-3724-4a68-ae5d-3de7a46ae4d2"; ID "nbis-three_prime_utr-3973"; Parent "bd164aef-3724-4a68-ae5d-3de7a46ae4d2"; original_biotype "three_prime_UTR";
I	PacBio	transcript	205177	206214	.	+	.	gene_id "SPAC24B11.05"; transcript_id "6cdcc69c-5c9d-4e6d-8f21-4381c712e023"; ID "6cdcc69c-5c9d-4e6d-8f21-4381c712e023"; Parent "SPAC24B11.05";
I	PacBio	exon	205177	206214	.	+	.	gene_id "SPAC24B11.05"; transcript_id "6cdcc69c-5c9d-4e6d-8f21-4381c712e023"; ID "exon-176"; Parent "6cdcc69c-5c9d-4e6d-8f21-4381c712e023";
I	PacBio	CDS	205213	205893	.	+	.	gene_id "SPAC24B11.05"; transcript_id "6cdcc69c-5c9d-4e6d-8f21-4381c712e023"; ID "cds-126"; Parent "6cdcc69c-5c9d-4e6d-8f21-4381c712e023";
I	PacBio	five_prime_utr	205177	205212	.	+	.	gene_id "SPAC24B11.05"; transcript_id "6cdcc69c-5c9d-4e6d-8f21-4381c712e023"; ID "nbis-five_prime_utr-2298"; Parent "6cdcc69c-5c9d-4e6d-8f21-4381c712e023"; original_biotype "five_prime_UTR";
I	PacBio	three_prime_utr	205894	206214	.	+	.	gene_id "SPAC24B11.05"; transcript_id "6cdcc69c-5c9d-4e6d-8f21-4381c712e023"; ID "nbis-three_prime_utr-2302"; Parent "6cdcc69c-5c9d-4e6d-8f21-4381c712e023"; original_biotype "three_prime_UTR";
I	PacBio	gene	206254	208124	.	-	.	gene_id "SPAC24B11.06c"; transcript_id "72ae1e7a-0323-4315-80d1-5d6ccc62f987"; ID "SPAC24B11.06c";
I	PacBio	transcript	206255	208124	.	-	.	gene_id "SPAC24B11.06c"; transcript_id "ba4299cb-4833-4b02-a676-b8fc81013a12"; ID "ba4299cb-4833-4b02-a676-b8fc81013a12"; Parent "SPAC24B11.06c";
I	PacBio	exon	206255	208124	.	-	.	gene_id "SPAC24B11.06c"; transcript_id "ba4299cb-4833-4b02-a676-b8fc81013a12"; ID "exon-179"; Parent "ba4299cb-4833-4b02-a676-b8fc81013a12";
I	PacBio	CDS	206864	207913	.	-	.	gene_id "SPAC24B11.06c"; transcript_id "ba4299cb-4833-4b02-a676-b8fc81013a12"; ID "cds-129"; Parent "ba4299cb-4833-4b02-a676-b8fc81013a12";
I	PacBio	five_prime_utr	207914	208124	.	-	.	gene_id "SPAC24B11.06c"; transcript_id "ba4299cb-4833-4b02-a676-b8fc81013a12"; ID "nbis-five_prime_utr-3898"; Parent "ba4299cb-4833-4b02-a676-b8fc81013a12"; original_biotype "five_prime_UTR";
I	PacBio	three_prime_utr	206255	206863	.	-	.	gene_id "SPAC24B11.06c"; transcript_id "ba4299cb-4833-4b02-a676-b8fc81013a12"; ID "nbis-three_prime_utr-3920"; Parent "ba4299cb-4833-4b02-a676-b8fc81013a12"; original_biotype "three_prime_UTR";
I	PacBio	transcript	206648	208124	.	-	.	gene_id "SPAC24B11.06c"; transcript_id "bd5df6e8-9692-42cb-96ed-3ff4b87b86f5"; ID "bd5df6e8-9692-42cb-96ed-3ff4b87b86f5"; Parent "SPAC24B11.06c";
I	PacBio	exon	206648	208124	.	-	.	gene_id "SPAC24B11.06c"; transcript_id "bd5df6e8-9692-42cb-96ed-3ff4b87b86f5"; ID "exon-182"; Parent "bd5df6e8-9692-42cb-96ed-3ff4b87b86f5";
I	PacBio	CDS	206864	207913	.	-	.	gene_id "SPAC24B11.06c"; transcript_id "bd5df6e8-9692-42cb-96ed-3ff4b87b86f5"; ID "cds-132"; Parent "bd5df6e8-9692-42cb-96ed-3ff4b87b86f5";
I	PacBio	five_prime_utr	207914	208124	.	-	.	gene_id "SPAC24B11.06c"; transcript_id "bd5df6e8-9692-42cb-96ed-3ff4b87b86f5"; ID "nbis-five_prime_utr-3958"; Parent "bd5df6e8-9692-42cb-96ed-3ff4b87b86f5"; original_biotype "five_prime_UTR";
I	PacBio	three_prime_utr	206648	206863	.	-	.	gene_id "SPAC24B11.06c"; transcript_id "bd5df6e8-9692-42cb-96ed-3ff4b87b86f5"; ID "nbis-three_prime_utr-3980"; Parent "bd5df6e8-9692-42cb-96ed-3ff4b87b86f5"; original_biotype "three_prime_UTR";
I	PacBio	transcript	206826	207538	.	-	.	gene_id "SPAC24B11.06c"; transcript_id "e496f63e-24a0-475a-824a-af5d3c7bdbfe"; ID "e496f63e-24a0-475a-824a-af5d3c7bdbfe"; Parent "SPAC24B11.06c";
I	PacBio	exon	206826	207538	.	-	.	gene_id "SPAC24B11.06c"; transcript_id "e496f63e-24a0-475a-824a-af5d3c7bdbfe"; ID "exon-183"; Parent "e496f63e-24a0-475a-824a-af5d3c7bdbfe";
I	PacBio	CDS	206864	207406	.	-	.	gene_id "SPAC24B11.06c"; transcript_id "e496f63e-24a0-475a-824a-af5d3c7bdbfe"; ID "cds-133"; Parent "e496f63e-24a0-475a-824a-af5d3c7bdbfe";
I	PacBio	five_prime_utr	207407	207538	.	-	.	gene_id "SPAC24B11.06c"; transcript_id "e496f63e-24a0-475a-824a-af5d3c7bdbfe"; ID "nbis-five_prime_utr-4803"; Parent "e496f63e-24a0-475a-824a-af5d3c7bdbfe"; original_biotype "five_prime_UTR";
I	PacBio	three_prime_utr	206826	206863	.	-	.	gene_id "SPAC24B11.06c"; transcript_id "e496f63e-24a0-475a-824a-af5d3c7bdbfe"; ID "nbis-three_prime_utr-4833"; Parent "e496f63e-24a0-475a-824a-af5d3c7bdbfe"; original_biotype "three_prime_UTR";
I	PacBio	transcript	206389	208124	.	-	.	gene_id "SPAC24B11.06c"; transcript_id "8db7e57c-815f-40b0-a203-591a817ba157"; ID "8db7e57c-815f-40b0-a203-591a817ba157"; Parent "SPAC24B11.06c";
I	PacBio	exon	206389	208124	.	-	.	gene_id "SPAC24B11.06c"; transcript_id "8db7e57c-815f-40b0-a203-591a817ba157"; ID "exon-180"; Parent "8db7e57c-815f-40b0-a203-591a817ba157";
I	PacBio	CDS	206864	207913	.	-	.	gene_id "SPAC24B11.06c"; transcript_id "8db7e57c-815f-40b0-a203-591a817ba157"; ID "cds-130"; Parent "8db7e57c-815f-40b0-a203-591a817ba157";
I	PacBio	five_prime_utr	207914	208124	.	-	.	gene_id "SPAC24B11.06c"; transcript_id "8db7e57c-815f-40b0-a203-591a817ba157"; ID "nbis-five_prime_utr-2983"; Parent "8db7e57c-815f-40b0-a203-591a817ba157"; original_biotype "five_prime_UTR";
I	PacBio	three_prime_utr	206389	206863	.	-	.	gene_id "SPAC24B11.06c"; transcript_id "8db7e57c-815f-40b0-a203-591a817ba157"; ID "nbis-three_prime_utr-2992"; Parent "8db7e57c-815f-40b0-a203-591a817ba157"; original_biotype "three_prime_UTR";
I	PacBio	transcript	206254	208124	.	-	.	gene_id "SPAC24B11.06c"; transcript_id "72ae1e7a-0323-4315-80d1-5d6ccc62f987"; ID "72ae1e7a-0323-4315-80d1-5d6ccc62f987"; Parent "SPAC24B11.06c";
I	PacBio	exon	206254	208124	.	-	.	gene_id "SPAC24B11.06c"; transcript_id "72ae1e7a-0323-4315-80d1-5d6ccc62f987"; ID "exon-178"; Parent "72ae1e7a-0323-4315-80d1-5d6ccc62f987";
I	PacBio	CDS	206864	207913	.	-	.	gene_id "SPAC24B11.06c"; transcript_id "72ae1e7a-0323-4315-80d1-5d6ccc62f987"; ID "cds-128"; Parent "72ae1e7a-0323-4315-80d1-5d6ccc62f987";
I	PacBio	five_prime_utr	207914	208124	.	-	.	gene_id "SPAC24B11.06c"; transcript_id "72ae1e7a-0323-4315-80d1-5d6ccc62f987"; ID "nbis-five_prime_utr-2421"; Parent "72ae1e7a-0323-4315-80d1-5d6ccc62f987"; original_biotype "five_prime_UTR";
I	PacBio	three_prime_utr	206254	206863	.	-	.	gene_id "SPAC24B11.06c"; transcript_id "72ae1e7a-0323-4315-80d1-5d6ccc62f987"; ID "nbis-three_prime_utr-2426"; Parent "72ae1e7a-0323-4315-80d1-5d6ccc62f987"; original_biotype "three_prime_UTR";
I	PacBio	transcript	206842	207695	.	-	.	gene_id "SPAC24B11.06c"; transcript_id "76fb0f93-1f85-4407-8399-1bc8ae56ee1e"; ID "76fb0f93-1f85-4407-8399-1bc8ae56ee1e"; Parent "SPAC24B11.06c";
I	PacBio	exon	206842	207695	.	-	.	gene_id "SPAC24B11.06c"; transcript_id "76fb0f93-1f85-4407-8399-1bc8ae56ee1e"; ID "exon-184"; Parent "76fb0f93-1f85-4407-8399-1bc8ae56ee1e";
I	PacBio	CDS	206864	207406	.	-	.	gene_id "SPAC24B11.06c"; transcript_id "76fb0f93-1f85-4407-8399-1bc8ae56ee1e"; ID "cds-134"; Parent "76fb0f93-1f85-4407-8399-1bc8ae56ee1e";
I	PacBio	five_prime_utr	207407	207695	.	-	.	gene_id "SPAC24B11.06c"; transcript_id "76fb0f93-1f85-4407-8399-1bc8ae56ee1e"; ID "nbis-five_prime_utr-2520"; Parent "76fb0f93-1f85-4407-8399-1bc8ae56ee1e"; original_biotype "five_prime_UTR";
I	PacBio	three_prime_utr	206842	206863	.	-	.	gene_id "SPAC24B11.06c"; transcript_id "76fb0f93-1f85-4407-8399-1bc8ae56ee1e"; ID "nbis-three_prime_utr-2526"; Parent "76fb0f93-1f85-4407-8399-1bc8ae56ee1e"; original_biotype "three_prime_UTR";
I	PacBio	transcript	207895	208124	.	-	.	gene_id "SPAC24B11.06c"; transcript_id "481d1722-2128-45ad-a7d9-24e337a07d85"; ID "481d1722-2128-45ad-a7d9-24e337a07d85"; Parent "SPAC24B11.06c";
I	PacBio	exon	207895	208124	.	-	.	gene_id "SPAC24B11.06c"; transcript_id "481d1722-2128-45ad-a7d9-24e337a07d85"; ID "exon-185"; Parent "481d1722-2128-45ad-a7d9-24e337a07d85";
I	PacBio	transcript	206611	208124	.	-	.	gene_id "SPAC24B11.06c"; transcript_id "16010e8f-cf6d-4d91-a57d-56a6fd3b7200"; ID "16010e8f-cf6d-4d91-a57d-56a6fd3b7200"; Parent "SPAC24B11.06c";
I	PacBio	exon	206611	208124	.	-	.	gene_id "SPAC24B11.06c"; transcript_id "16010e8f-cf6d-4d91-a57d-56a6fd3b7200"; ID "exon-181"; Parent "16010e8f-cf6d-4d91-a57d-56a6fd3b7200";
I	PacBio	CDS	206864	207913	.	-	.	gene_id "SPAC24B11.06c"; transcript_id "16010e8f-cf6d-4d91-a57d-56a6fd3b7200"; ID "cds-131"; Parent "16010e8f-cf6d-4d91-a57d-56a6fd3b7200";
I	PacBio	five_prime_utr	207914	208124	.	-	.	gene_id "SPAC24B11.06c"; transcript_id "16010e8f-cf6d-4d91-a57d-56a6fd3b7200"; ID "nbis-five_prime_utr-452"; Parent "16010e8f-cf6d-4d91-a57d-56a6fd3b7200"; original_biotype "five_prime_UTR";
I	PacBio	three_prime_utr	206611	206863	.	-	.	gene_id "SPAC24B11.06c"; transcript_id "16010e8f-cf6d-4d91-a57d-56a6fd3b7200"; ID "nbis-three_prime_utr-454"; Parent "16010e8f-cf6d-4d91-a57d-56a6fd3b7200"; original_biotype "three_prime_UTR";
I	PacBio	gene	208839	211412	.	-	.	gene_id "SPAC24B11.07c"; transcript_id "2621eec4-df8a-40b0-83be-58811add73ef"; ID "SPAC24B11.07c";
I	PacBio	transcript	208839	211412	.	-	.	gene_id "SPAC24B11.07c"; transcript_id "2621eec4-df8a-40b0-83be-58811add73ef"; ID "2621eec4-df8a-40b0-83be-58811add73ef"; Parent "SPAC24B11.07c";
I	PacBio	exon	208839	211412	.	-	.	gene_id "SPAC24B11.07c"; transcript_id "2621eec4-df8a-40b0-83be-58811add73ef"; ID "exon-190"; Parent "2621eec4-df8a-40b0-83be-58811add73ef";
I	PacBio	CDS	209346	211031	.	-	.	gene_id "SPAC24B11.07c"; transcript_id "2621eec4-df8a-40b0-83be-58811add73ef"; ID "cds-135"; Parent "2621eec4-df8a-40b0-83be-58811add73ef";
I	PacBio	five_prime_utr	211032	211412	.	-	.	gene_id "SPAC24B11.07c"; transcript_id "2621eec4-df8a-40b0-83be-58811add73ef"; ID "nbis-five_prime_utr-802"; Parent "2621eec4-df8a-40b0-83be-58811add73ef"; original_biotype "five_prime_UTR";
I	PacBio	three_prime_utr	208839	209345	.	-	.	gene_id "SPAC24B11.07c"; transcript_id "2621eec4-df8a-40b0-83be-58811add73ef"; ID "nbis-three_prime_utr-802"; Parent "2621eec4-df8a-40b0-83be-58811add73ef"; original_biotype "three_prime_UTR";
I	PacBio	gene	211571	213511	.	-	.	gene_id "SPAC24B11.08c"; transcript_id "b9d8cdba-4a45-45eb-a5bb-0b509f2b0ea7"; ID "SPAC24B11.08c";
I	PacBio	transcript	211571	213511	.	-	.	gene_id "SPAC24B11.08c"; transcript_id "b9d8cdba-4a45-45eb-a5bb-0b509f2b0ea7"; ID "b9d8cdba-4a45-45eb-a5bb-0b509f2b0ea7"; Parent "SPAC24B11.08c";
I	PacBio	exon	211571	213511	.	-	.	gene_id "SPAC24B11.08c"; transcript_id "b9d8cdba-4a45-45eb-a5bb-0b509f2b0ea7"; ID "exon-191"; Parent "b9d8cdba-4a45-45eb-a5bb-0b509f2b0ea7";
I	PacBio	CDS	212034	213206	.	-	.	gene_id "SPAC24B11.08c"; transcript_id "b9d8cdba-4a45-45eb-a5bb-0b509f2b0ea7"; ID "cds-136"; Parent "b9d8cdba-4a45-45eb-a5bb-0b509f2b0ea7";
I	PacBio	five_prime_utr	213207	213511	.	-	.	gene_id "SPAC24B11.08c"; transcript_id "b9d8cdba-4a45-45eb-a5bb-0b509f2b0ea7"; ID "nbis-five_prime_utr-3889"; Parent "b9d8cdba-4a45-45eb-a5bb-0b509f2b0ea7"; original_biotype "five_prime_UTR";
I	PacBio	three_prime_utr	211571	212033	.	-	.	gene_id "SPAC24B11.08c"; transcript_id "b9d8cdba-4a45-45eb-a5bb-0b509f2b0ea7"; ID "nbis-three_prime_utr-3911"; Parent "b9d8cdba-4a45-45eb-a5bb-0b509f2b0ea7"; original_biotype "three_prime_UTR";
I	PacBio	gene	216011	218106	.	+	.	gene_id "SPAC24B11.09"; transcript_id "dbaf34d2-8e6e-4ae4-9187-37d01e6a9c15"; ID "SPAC24B11.09";
I	PacBio	transcript	216011	218106	.	+	.	gene_id "SPAC24B11.09"; transcript_id "dbaf34d2-8e6e-4ae4-9187-37d01e6a9c15"; ID "dbaf34d2-8e6e-4ae4-9187-37d01e6a9c15"; Parent "SPAC24B11.09";
I	PacBio	exon	216011	218106	.	+	.	gene_id "SPAC24B11.09"; transcript_id "dbaf34d2-8e6e-4ae4-9187-37d01e6a9c15"; ID "exon-193"; Parent "dbaf34d2-8e6e-4ae4-9187-37d01e6a9c15";
I	PacBio	CDS	216483	216839	.	+	.	gene_id "SPAC24B11.09"; transcript_id "dbaf34d2-8e6e-4ae4-9187-37d01e6a9c15"; ID "cds-137"; Parent "dbaf34d2-8e6e-4ae4-9187-37d01e6a9c15";
I	PacBio	five_prime_utr	216011	216482	.	+	.	gene_id "SPAC24B11.09"; transcript_id "dbaf34d2-8e6e-4ae4-9187-37d01e6a9c15"; ID "nbis-five_prime_utr-4617"; Parent "dbaf34d2-8e6e-4ae4-9187-37d01e6a9c15"; original_biotype "five_prime_UTR";
I	PacBio	three_prime_utr	216840	218106	.	+	.	gene_id "SPAC24B11.09"; transcript_id "dbaf34d2-8e6e-4ae4-9187-37d01e6a9c15"; ID "nbis-three_prime_utr-4644"; Parent "dbaf34d2-8e6e-4ae4-9187-37d01e6a9c15"; original_biotype "three_prime_UTR";
I	PomBase	gene	218260	221549	.	-	.	gene_id "SPAC24B11.10c"; ID "SPAC24B11.10c"; Name "cfh1";
I	PomBase	transcript	218260	221549	.	-	.	gene_id "SPAC24B11.10c"; transcript_id "SPAC24B11.10c.1"; ID "SPAC24B11.10c.1"; Parent "SPAC24B11.10c"; original_biotype "mrna";
I	PomBase	exon	218260	221549	.	-	.	gene_id "SPAC24B11.10c"; transcript_id "SPAC24B11.10c.1"; ID "nbis-exon-2281"; Parent "SPAC24B11.10c.1";
I	PomBase	CDS	218657	221455	.	-	0	gene_id "SPAC24B11.10c"; transcript_id "SPAC24B11.10c.1"; ID "SPAC24B11.10c.1:exon:1"; Parent "SPAC24B11.10c.1";
I	PomBase	five_prime_utr	221456	221549	.	-	.	gene_id "SPAC24B11.10c"; transcript_id "SPAC24B11.10c.1"; ID "SPAC24B11.10c.1:five_prime_UTR:1"; Parent "SPAC24B11.10c.1"; original_biotype "five_prime_UTR";
I	PomBase	three_prime_utr	218260	218656	.	-	.	gene_id "SPAC24B11.10c"; transcript_id "SPAC24B11.10c.1"; ID "SPAC24B11.10c.1:three_prime_UTR:1"; Parent "SPAC24B11.10c.1"; original_biotype "three_prime_UTR";
I	PacBio	gene	221635	223991	.	-	.	gene_id "SPAC24B11.11c"; transcript_id "562c3de0-b3d5-4099-afd9-8d3a0a2272b7"; ID "SPAC24B11.11c";
I	PacBio	transcript	221745	223939	.	-	.	gene_id "SPAC24B11.11c"; transcript_id "cfcc8ee6-c7e3-405e-8639-cd63fc1ca252"; ID "cfcc8ee6-c7e3-405e-8639-cd63fc1ca252"; Parent "SPAC24B11.11c";
I	PacBio	exon	221745	223939	.	-	.	gene_id "SPAC24B11.11c"; transcript_id "cfcc8ee6-c7e3-405e-8639-cd63fc1ca252"; ID "exon-196"; Parent "cfcc8ee6-c7e3-405e-8639-cd63fc1ca252";
I	PacBio	CDS	222029	223852	.	-	.	gene_id "SPAC24B11.11c"; transcript_id "cfcc8ee6-c7e3-405e-8639-cd63fc1ca252"; ID "cds-140"; Parent "cfcc8ee6-c7e3-405e-8639-cd63fc1ca252";
I	PacBio	five_prime_utr	223853	223939	.	-	.	gene_id "SPAC24B11.11c"; transcript_id "cfcc8ee6-c7e3-405e-8639-cd63fc1ca252"; ID "nbis-five_prime_utr-4356"; Parent "cfcc8ee6-c7e3-405e-8639-cd63fc1ca252"; original_biotype "five_prime_UTR";
I	PacBio	three_prime_utr	221745	222028	.	-	.	gene_id "SPAC24B11.11c"; transcript_id "cfcc8ee6-c7e3-405e-8639-cd63fc1ca252"; ID "nbis-three_prime_utr-4381"; Parent "cfcc8ee6-c7e3-405e-8639-cd63fc1ca252"; original_biotype "three_prime_UTR";
I	PacBio	transcript	221635	223991	.	-	.	gene_id "SPAC24B11.11c"; transcript_id "23df4e8d-b45a-4938-bcca-fdc79b582366"; ID "23df4e8d-b45a-4938-bcca-fdc79b582366"; Parent "SPAC24B11.11c";
I	PacBio	exon	221635	223991	.	-	.	gene_id "SPAC24B11.11c"; transcript_id "23df4e8d-b45a-4938-bcca-fdc79b582366"; ID "exon-195"; Parent "23df4e8d-b45a-4938-bcca-fdc79b582366";
I	PacBio	CDS	222029	223852	.	-	.	gene_id "SPAC24B11.11c"; transcript_id "23df4e8d-b45a-4938-bcca-fdc79b582366"; ID "cds-139"; Parent "23df4e8d-b45a-4938-bcca-fdc79b582366";
I	PacBio	five_prime_utr	223853	223991	.	-	.	gene_id "SPAC24B11.11c"; transcript_id "23df4e8d-b45a-4938-bcca-fdc79b582366"; ID "nbis-five_prime_utr-755"; Parent "23df4e8d-b45a-4938-bcca-fdc79b582366"; original_biotype "five_prime_UTR";
I	PacBio	three_prime_utr	221635	222028	.	-	.	gene_id "SPAC24B11.11c"; transcript_id "23df4e8d-b45a-4938-bcca-fdc79b582366"; ID "nbis-three_prime_utr-756"; Parent "23df4e8d-b45a-4938-bcca-fdc79b582366"; original_biotype "three_prime_UTR";
I	PacBio	transcript	221635	223939	.	-	.	gene_id "SPAC24B11.11c"; transcript_id "562c3de0-b3d5-4099-afd9-8d3a0a2272b7"; ID "562c3de0-b3d5-4099-afd9-8d3a0a2272b7"; Parent "SPAC24B11.11c";
I	PacBio	exon	221635	223939	.	-	.	gene_id "SPAC24B11.11c"; transcript_id "562c3de0-b3d5-4099-afd9-8d3a0a2272b7"; ID "exon-194"; Parent "562c3de0-b3d5-4099-afd9-8d3a0a2272b7";
I	PacBio	CDS	222029	223852	.	-	.	gene_id "SPAC24B11.11c"; transcript_id "562c3de0-b3d5-4099-afd9-8d3a0a2272b7"; ID "cds-138"; Parent "562c3de0-b3d5-4099-afd9-8d3a0a2272b7";
I	PacBio	five_prime_utr	223853	223939	.	-	.	gene_id "SPAC24B11.11c"; transcript_id "562c3de0-b3d5-4099-afd9-8d3a0a2272b7"; ID "nbis-five_prime_utr-1813"; Parent "562c3de0-b3d5-4099-afd9-8d3a0a2272b7"; original_biotype "five_prime_UTR";
I	PacBio	three_prime_utr	221635	222028	.	-	.	gene_id "SPAC24B11.11c"; transcript_id "562c3de0-b3d5-4099-afd9-8d3a0a2272b7"; ID "nbis-three_prime_utr-1812"; Parent "562c3de0-b3d5-4099-afd9-8d3a0a2272b7"; original_biotype "three_prime_UTR";
I	PacBio	gene	224205	228799	.	-	.	gene_id "SPAC24B11.12c"; transcript_id "SPAC24B11.12c.1"; ID "SPAC24B11.12c";
I	PacBio	transcript	224205	228799	.	-	.	gene_id "SPAC24B11.12c"; transcript_id "SPAC24B11.12c.1"; ID "SPAC24B11.12c.1"; Parent "SPAC24B11.12c";
I	PacBio	exon	224205	228232	.	-	.	gene_id "SPAC24B11.12c"; transcript_id "SPAC24B11.12c.1"; ID "exon-197"; Parent "SPAC24B11.12c.1";
I	PacBio	exon	228312	228799	.	-	.	gene_id "SPAC24B11.12c"; transcript_id "SPAC24B11.12c.1"; ID "exon-198"; Parent "SPAC24B11.12c.1";
I	PacBio	CDS	224396	228232	.	-	.	gene_id "SPAC24B11.12c"; transcript_id "SPAC24B11.12c.1"; ID "cds-141"; Parent "SPAC24B11.12c.1";
I	PacBio	CDS	228312	228683	.	-	.	gene_id "SPAC24B11.12c"; transcript_id "SPAC24B11.12c.1"; ID "cds-142"; Parent "SPAC24B11.12c.1";
I	PacBio	five_prime_utr	228684	228799	.	-	.	gene_id "SPAC24B11.12c"; transcript_id "SPAC24B11.12c.1"; ID "nbis-five_prime_utr-6180"; Parent "SPAC24B11.12c.1"; original_biotype "five_prime_UTR";
I	PacBio	three_prime_utr	224205	224395	.	-	.	gene_id "SPAC24B11.12c"; transcript_id "SPAC24B11.12c.1"; ID "nbis-three_prime_utr-6205"; Parent "SPAC24B11.12c.1"; original_biotype "three_prime_UTR";
I	PacBio	gene	230353	233214	.	+	.	gene_id "SPAC24B11.13"; transcript_id "9f612db2-c862-4c82-ac7c-f107f0d5d3a9"; ID "SPAC24B11.13";
I	PacBio	transcript	231223	233214	.	+	.	gene_id "SPAC24B11.13"; transcript_id "ef9bce61-6f7a-42b1-83a8-143337f071b6"; ID "ef9bce61-6f7a-42b1-83a8-143337f071b6"; Parent "SPAC24B11.13";
I	PacBio	exon	231223	233214	.	+	.	gene_id "SPAC24B11.13"; transcript_id "ef9bce61-6f7a-42b1-83a8-143337f071b6"; ID "exon-203"; Parent "ef9bce61-6f7a-42b1-83a8-143337f071b6";
I	PacBio	CDS	231655	232665	.	+	.	gene_id "SPAC24B11.13"; transcript_id "ef9bce61-6f7a-42b1-83a8-143337f071b6"; ID "cds-146"; Parent "ef9bce61-6f7a-42b1-83a8-143337f071b6";
I	PacBio	five_prime_utr	231223	231654	.	+	.	gene_id "SPAC24B11.13"; transcript_id "ef9bce61-6f7a-42b1-83a8-143337f071b6"; ID "nbis-five_prime_utr-5058"; Parent "ef9bce61-6f7a-42b1-83a8-143337f071b6"; original_biotype "five_prime_UTR";
I	PacBio	three_prime_utr	232666	233214	.	+	.	gene_id "SPAC24B11.13"; transcript_id "ef9bce61-6f7a-42b1-83a8-143337f071b6"; ID "nbis-three_prime_utr-5088"; Parent "ef9bce61-6f7a-42b1-83a8-143337f071b6"; original_biotype "three_prime_UTR";
I	PacBio	transcript	230353	233163	.	+	.	gene_id "SPAC24B11.13"; transcript_id "9f612db2-c862-4c82-ac7c-f107f0d5d3a9"; ID "9f612db2-c862-4c82-ac7c-f107f0d5d3a9"; Parent "SPAC24B11.13";
I	PacBio	exon	230353	233163	.	+	.	gene_id "SPAC24B11.13"; transcript_id "9f612db2-c862-4c82-ac7c-f107f0d5d3a9"; ID "exon-200"; Parent "9f612db2-c862-4c82-ac7c-f107f0d5d3a9";
I	PacBio	CDS	231655	232665	.	+	.	gene_id "SPAC24B11.13"; transcript_id "9f612db2-c862-4c82-ac7c-f107f0d5d3a9"; ID "cds-143"; Parent "9f612db2-c862-4c82-ac7c-f107f0d5d3a9";
I	PacBio	five_prime_utr	230353	231654	.	+	.	gene_id "SPAC24B11.13"; transcript_id "9f612db2-c862-4c82-ac7c-f107f0d5d3a9"; ID "nbis-five_prime_utr-3333"; Parent "9f612db2-c862-4c82-ac7c-f107f0d5d3a9"; original_biotype "five_prime_UTR";
I	PacBio	three_prime_utr	232666	233163	.	+	.	gene_id "SPAC24B11.13"; transcript_id "9f612db2-c862-4c82-ac7c-f107f0d5d3a9"; ID "nbis-three_prime_utr-3350"; Parent "9f612db2-c862-4c82-ac7c-f107f0d5d3a9"; original_biotype "three_prime_UTR";
I	PacBio	transcript	231223	233043	.	+	.	gene_id "SPAC24B11.13"; transcript_id "5ca3b848-7d2d-4229-980d-71f54fd0ff66"; ID "5ca3b848-7d2d-4229-980d-71f54fd0ff66"; Parent "SPAC24B11.13";
I	PacBio	exon	231223	233043	.	+	.	gene_id "SPAC24B11.13"; transcript_id "5ca3b848-7d2d-4229-980d-71f54fd0ff66"; ID "exon-201"; Parent "5ca3b848-7d2d-4229-980d-71f54fd0ff66";
I	PacBio	CDS	231655	232665	.	+	.	gene_id "SPAC24B11.13"; transcript_id "5ca3b848-7d2d-4229-980d-71f54fd0ff66"; ID "cds-144"; Parent "5ca3b848-7d2d-4229-980d-71f54fd0ff66";
I	PacBio	five_prime_utr	231223	231654	.	+	.	gene_id "SPAC24B11.13"; transcript_id "5ca3b848-7d2d-4229-980d-71f54fd0ff66"; ID "nbis-five_prime_utr-1932"; Parent "5ca3b848-7d2d-4229-980d-71f54fd0ff66"; original_biotype "five_prime_UTR";
I	PacBio	three_prime_utr	232666	233043	.	+	.	gene_id "SPAC24B11.13"; transcript_id "5ca3b848-7d2d-4229-980d-71f54fd0ff66"; ID "nbis-three_prime_utr-1931"; Parent "5ca3b848-7d2d-4229-980d-71f54fd0ff66"; original_biotype "three_prime_UTR";
I	PacBio	transcript	231223	233163	.	+	.	gene_id "SPAC24B11.13"; transcript_id "5f4e24ba-37a6-4740-b34e-54e169d11391"; ID "5f4e24ba-37a6-4740-b34e-54e169d11391"; Parent "SPAC24B11.13";
I	PacBio	exon	231223	233163	.	+	.	gene_id "SPAC24B11.13"; transcript_id "5f4e24ba-37a6-4740-b34e-54e169d11391"; ID "exon-202"; Parent "5f4e24ba-37a6-4740-b34e-54e169d11391";
I	PacBio	CDS	231655	232665	.	+	.	gene_id "SPAC24B11.13"; transcript_id "5f4e24ba-37a6-4740-b34e-54e169d11391"; ID "cds-145"; Parent "5f4e24ba-37a6-4740-b34e-54e169d11391";
I	PacBio	five_prime_utr	231223	231654	.	+	.	gene_id "SPAC24B11.13"; transcript_id "5f4e24ba-37a6-4740-b34e-54e169d11391"; ID "nbis-five_prime_utr-1992"; Parent "5f4e24ba-37a6-4740-b34e-54e169d11391"; original_biotype "five_prime_UTR";
I	PacBio	three_prime_utr	232666	233163	.	+	.	gene_id "SPAC24B11.13"; transcript_id "5f4e24ba-37a6-4740-b34e-54e169d11391"; ID "nbis-three_prime_utr-1992"; Parent "5f4e24ba-37a6-4740-b34e-54e169d11391"; original_biotype "three_prime_UTR";
I	PomBase	gene	230545	231136	.	+	.	gene_id "SPAC24B11.14"; ID "SPAC24B11.14";
I	PomBase	transcript	230545	231136	.	+	.	gene_id "SPAC24B11.14"; transcript_id "SPAC24B11.14.1"; ID "SPAC24B11.14.1"; Parent "SPAC24B11.14"; original_biotype "mrna";
I	PomBase	exon	230545	230681	.	+	.	gene_id "SPAC24B11.14"; transcript_id "SPAC24B11.14.1"; ID "nbis-exon-2286"; Parent "SPAC24B11.14.1";
I	PomBase	exon	230743	230799	.	+	.	gene_id "SPAC24B11.14"; transcript_id "SPAC24B11.14.1"; ID "nbis-exon-2287"; Parent "SPAC24B11.14.1";
I	PomBase	exon	230830	231136	.	+	.	gene_id "SPAC24B11.14"; transcript_id "SPAC24B11.14.1"; ID "nbis-exon-2288"; Parent "SPAC24B11.14.1";
I	PomBase	CDS	230545	230681	.	+	0	gene_id "SPAC24B11.14"; transcript_id "SPAC24B11.14.1"; ID "SPAC24B11.14.1:exon:1"; Parent "SPAC24B11.14.1";
I	PomBase	CDS	230743	230799	.	+	0	gene_id "SPAC24B11.14"; transcript_id "SPAC24B11.14.1"; ID "SPAC24B11.14.1:exon:2"; Parent "SPAC24B11.14.1";
I	PomBase	CDS	230830	231136	.	+	0	gene_id "SPAC24B11.14"; transcript_id "SPAC24B11.14.1"; ID "SPAC24B11.14.1:exon:3"; Parent "SPAC24B11.14.1";
I	PacBio	gene	233115	235164	.	-	.	gene_id "SPAC806.02c"; transcript_id "SPAC806.02c.1"; ID "SPAC806.02c";
I	PacBio	transcript	233115	235164	.	-	.	gene_id "SPAC806.02c"; transcript_id "SPAC806.02c.1"; ID "SPAC806.02c.1"; Parent "SPAC806.02c";
I	PacBio	exon	233115	235053	.	-	.	gene_id "SPAC806.02c"; transcript_id "SPAC806.02c.1"; ID "exon-204"; Parent "SPAC806.02c.1";
I	PacBio	exon	235103	235164	.	-	.	gene_id "SPAC806.02c"; transcript_id "SPAC806.02c.1"; ID "exon-205"; Parent "SPAC806.02c.1";
I	PacBio	CDS	233231	235053	.	-	.	gene_id "SPAC806.02c"; transcript_id "SPAC806.02c.1"; ID "cds-147"; Parent "SPAC806.02c.1";
I	PacBio	CDS	235103	235106	.	-	.	gene_id "SPAC806.02c"; transcript_id "SPAC806.02c.1"; ID "cds-148"; Parent "SPAC806.02c.1";
I	PacBio	five_prime_utr	235107	235164	.	-	.	gene_id "SPAC806.02c"; transcript_id "SPAC806.02c.1"; ID "nbis-five_prime_utr-6761"; Parent "SPAC806.02c.1"; original_biotype "five_prime_UTR";
I	PacBio	three_prime_utr	233115	233230	.	-	.	gene_id "SPAC806.02c"; transcript_id "SPAC806.02c.1"; ID "nbis-three_prime_utr-6797"; Parent "SPAC806.02c.1"; original_biotype "three_prime_UTR";
I	PacBio	transcript	233175	235164	.	-	.	gene_id "SPAC806.02c"; transcript_id "SPAC806.02c.1-1"; ID "SPAC806.02c.1-1"; Parent "SPAC806.02c";
I	PacBio	exon	233175	235053	.	-	.	gene_id "SPAC806.02c"; transcript_id "SPAC806.02c.1-1"; ID "exon-206"; Parent "SPAC806.02c.1-1";
I	PacBio	exon	235103	235164	.	-	.	gene_id "SPAC806.02c"; transcript_id "SPAC806.02c.1-1"; ID "exon-207"; Parent "SPAC806.02c.1-1";
I	PacBio	CDS	233231	235053	.	-	.	gene_id "SPAC806.02c"; transcript_id "SPAC806.02c.1-1"; ID "cds-149"; Parent "SPAC806.02c.1-1";
I	PacBio	CDS	235103	235106	.	-	.	gene_id "SPAC806.02c"; transcript_id "SPAC806.02c.1-1"; ID "cds-150"; Parent "SPAC806.02c.1-1";
I	PacBio	five_prime_utr	235107	235164	.	-	.	gene_id "SPAC806.02c"; transcript_id "SPAC806.02c.1-1"; ID "nbis-five_prime_utr-6762"; Parent "SPAC806.02c.1-1"; original_biotype "five_prime_UTR";
I	PacBio	three_prime_utr	233175	233230	.	-	.	gene_id "SPAC806.02c"; transcript_id "SPAC806.02c.1-1"; ID "nbis-three_prime_utr-6798"; Parent "SPAC806.02c.1-1"; original_biotype "three_prime_UTR";
I	PacBio	gene	235533	236678	.	-	.	gene_id "SPAC806.03c"; transcript_id "8b387c31-d1a3-4638-a1f2-f9449e54e638"; ID "SPAC806.03c";
I	PacBio	transcript	235591	236020	.	-	.	gene_id "SPAC806.03c"; transcript_id "b60521d3-120f-44bf-a09f-87cc755f8bce"; ID "b60521d3-120f-44bf-a09f-87cc755f8bce"; Parent "SPAC806.03c";
I	PacBio	exon	235591	236020	.	-	.	gene_id "SPAC806.03c"; transcript_id "b60521d3-120f-44bf-a09f-87cc755f8bce"; ID "exon-211"; Parent "b60521d3-120f-44bf-a09f-87cc755f8bce";
I	PacBio	CDS	235653	236015	.	-	.	gene_id "SPAC806.03c"; transcript_id "b60521d3-120f-44bf-a09f-87cc755f8bce"; ID "cds-153"; Parent "b60521d3-120f-44bf-a09f-87cc755f8bce";
I	PacBio	five_prime_utr	236016	236020	.	-	.	gene_id "SPAC806.03c"; transcript_id "b60521d3-120f-44bf-a09f-87cc755f8bce"; ID "nbis-five_prime_utr-3820"; Parent "b60521d3-120f-44bf-a09f-87cc755f8bce"; original_biotype "five_prime_UTR";
I	PacBio	three_prime_utr	235591	235652	.	-	.	gene_id "SPAC806.03c"; transcript_id "b60521d3-120f-44bf-a09f-87cc755f8bce"; ID "nbis-three_prime_utr-3841"; Parent "b60521d3-120f-44bf-a09f-87cc755f8bce"; original_biotype "three_prime_UTR";
I	PacBio	transcript	235533	236020	.	-	.	gene_id "SPAC806.03c"; transcript_id "8b387c31-d1a3-4638-a1f2-f9449e54e638"; ID "8b387c31-d1a3-4638-a1f2-f9449e54e638"; Parent "SPAC806.03c";
I	PacBio	exon	235533	236020	.	-	.	gene_id "SPAC806.03c"; transcript_id "8b387c31-d1a3-4638-a1f2-f9449e54e638"; ID "exon-209"; Parent "8b387c31-d1a3-4638-a1f2-f9449e54e638";
I	PacBio	CDS	235653	236015	.	-	.	gene_id "SPAC806.03c"; transcript_id "8b387c31-d1a3-4638-a1f2-f9449e54e638"; ID "cds-151"; Parent "8b387c31-d1a3-4638-a1f2-f9449e54e638";
I	PacBio	five_prime_utr	236016	236020	.	-	.	gene_id "SPAC806.03c"; transcript_id "8b387c31-d1a3-4638-a1f2-f9449e54e638"; ID "nbis-five_prime_utr-2922"; Parent "8b387c31-d1a3-4638-a1f2-f9449e54e638"; original_biotype "five_prime_UTR";
I	PacBio	three_prime_utr	235533	235652	.	-	.	gene_id "SPAC806.03c"; transcript_id "8b387c31-d1a3-4638-a1f2-f9449e54e638"; ID "nbis-three_prime_utr-2930"; Parent "8b387c31-d1a3-4638-a1f2-f9449e54e638"; original_biotype "three_prime_UTR";
I	PacBio	transcript	235533	236678	.	-	.	gene_id "SPAC806.03c"; transcript_id "4af62a2a-3a62-43d4-a65e-98bc0b9a4583"; ID "4af62a2a-3a62-43d4-a65e-98bc0b9a4583"; Parent "SPAC806.03c";
I	PacBio	exon	235533	236678	.	-	.	gene_id "SPAC806.03c"; transcript_id "4af62a2a-3a62-43d4-a65e-98bc0b9a4583"; ID "exon-210"; Parent "4af62a2a-3a62-43d4-a65e-98bc0b9a4583";
I	PacBio	CDS	235653	236015	.	-	.	gene_id "SPAC806.03c"; transcript_id "4af62a2a-3a62-43d4-a65e-98bc0b9a4583"; ID "cds-152"; Parent "4af62a2a-3a62-43d4-a65e-98bc0b9a4583";
I	PacBio	five_prime_utr	236016	236678	.	-	.	gene_id "SPAC806.03c"; transcript_id "4af62a2a-3a62-43d4-a65e-98bc0b9a4583"; ID "nbis-five_prime_utr-1596"; Parent "4af62a2a-3a62-43d4-a65e-98bc0b9a4583"; original_biotype "five_prime_UTR";
I	PacBio	three_prime_utr	235533	235652	.	-	.	gene_id "SPAC806.03c"; transcript_id "4af62a2a-3a62-43d4-a65e-98bc0b9a4583"; ID "nbis-three_prime_utr-1594"; Parent "4af62a2a-3a62-43d4-a65e-98bc0b9a4583"; original_biotype "three_prime_UTR";
I	PacBio	gene	237023	237885	.	-	.	gene_id "SPAC806.11"; transcript_id "3c404966-c5c9-4a9c-a8a1-55ec32d99fb1"; ID "SPAC806.11";
I	PomBase	transcript	237212	237430	.	-	.	gene_id "SPAC806.11"; transcript_id "SPAC806.11.1"; ID "SPAC806.11.1"; Parent "SPAC806.11"; original_biotype "mrna";
I	PomBase	exon	237212	237430	.	-	.	gene_id "SPAC806.11"; transcript_id "SPAC806.11.1"; ID "nbis-exon-4030"; Parent "SPAC806.11.1";
I	PomBase	CDS	237212	237430	.	-	0	gene_id "SPAC806.11"; transcript_id "SPAC806.11.1"; ID "SPAC806.11.1:exon:1"; Parent "SPAC806.11.1";
I	PacBio	transcript	237023	237885	.	-	.	gene_id "SPAC806.11"; transcript_id "3c404966-c5c9-4a9c-a8a1-55ec32d99fb1"; ID "3c404966-c5c9-4a9c-a8a1-55ec32d99fb1"; Parent "SPAC806.11";
I	PacBio	exon	237023	237885	.	-	.	gene_id "SPAC806.11"; transcript_id "3c404966-c5c9-4a9c-a8a1-55ec32d99fb1"; ID "exon-214"; Parent "3c404966-c5c9-4a9c-a8a1-55ec32d99fb1";
I	PacBio	gene	241170	243010	.	-	.	gene_id "SPAC806.04c"; transcript_id "SPAC806.04c.1-2"; ID "SPAC806.04c";
I	PacBio	transcript	241170	242955	.	-	.	gene_id "SPAC806.04c"; transcript_id "SPAC806.04c.1-2"; ID "SPAC806.04c.1-2"; Parent "SPAC806.04c";
I	PacBio	exon	241170	241537	.	-	.	gene_id "SPAC806.04c"; transcript_id "SPAC806.04c.1-2"; ID "exon-220"; Parent "SPAC806.04c.1-2";
I	PacBio	exon	241589	241709	.	-	.	gene_id "SPAC806.04c"; transcript_id "SPAC806.04c.1-2"; ID "exon-221"; Parent "SPAC806.04c.1-2";
I	PacBio	exon	241757	242815	.	-	.	gene_id "SPAC806.04c"; transcript_id "SPAC806.04c.1-2"; ID "exon-222"; Parent "SPAC806.04c.1-2";
I	PacBio	exon	242917	242955	.	-	.	gene_id "SPAC806.04c"; transcript_id "SPAC806.04c.1-2"; ID "exon-223"; Parent "SPAC806.04c.1-2";
I	PacBio	CDS	241426	241537	.	-	.	gene_id "SPAC806.04c"; transcript_id "SPAC806.04c.1-2"; ID "cds-154"; Parent "SPAC806.04c.1-2";
I	PacBio	CDS	241589	241709	.	-	.	gene_id "SPAC806.04c"; transcript_id "SPAC806.04c.1-2"; ID "cds-155"; Parent "SPAC806.04c.1-2";
I	PacBio	CDS	241757	242815	.	-	.	gene_id "SPAC806.04c"; transcript_id "SPAC806.04c.1-2"; ID "cds-156"; Parent "SPAC806.04c.1-2";
I	PacBio	CDS	242917	242941	.	-	.	gene_id "SPAC806.04c"; transcript_id "SPAC806.04c.1-2"; ID "cds-157"; Parent "SPAC806.04c.1-2";
I	PacBio	five_prime_utr	242942	242955	.	-	.	gene_id "SPAC806.04c"; transcript_id "SPAC806.04c.1-2"; ID "nbis-five_prime_utr-6765"; Parent "SPAC806.04c.1-2"; original_biotype "five_prime_UTR";
I	PacBio	three_prime_utr	241170	241425	.	-	.	gene_id "SPAC806.04c"; transcript_id "SPAC806.04c.1-2"; ID "nbis-three_prime_utr-6801"; Parent "SPAC806.04c.1-2"; original_biotype "three_prime_UTR";
I	PacBio	transcript	241307	242955	.	-	.	gene_id "SPAC806.04c"; transcript_id "SPAC806.04c.1"; ID "SPAC806.04c.1"; Parent "SPAC806.04c";
I	PacBio	exon	241307	241537	.	-	.	gene_id "SPAC806.04c"; transcript_id "SPAC806.04c.1"; ID "exon-224"; Parent "SPAC806.04c.1";
I	PacBio	exon	241589	241709	.	-	.	gene_id "SPAC806.04c"; transcript_id "SPAC806.04c.1"; ID "exon-225"; Parent "SPAC806.04c.1";
I	PacBio	exon	241757	242815	.	-	.	gene_id "SPAC806.04c"; transcript_id "SPAC806.04c.1"; ID "exon-226"; Parent "SPAC806.04c.1";
I	PacBio	exon	242917	242955	.	-	.	gene_id "SPAC806.04c"; transcript_id "SPAC806.04c.1"; ID "exon-227"; Parent "SPAC806.04c.1";
I	PacBio	CDS	241426	241537	.	-	.	gene_id "SPAC806.04c"; transcript_id "SPAC806.04c.1"; ID "cds-158"; Parent "SPAC806.04c.1";
I	PacBio	CDS	241589	241709	.	-	.	gene_id "SPAC806.04c"; transcript_id "SPAC806.04c.1"; ID "cds-159"; Parent "SPAC806.04c.1";
I	PacBio	CDS	241757	242815	.	-	.	gene_id "SPAC806.04c"; transcript_id "SPAC806.04c.1"; ID "cds-160"; Parent "SPAC806.04c.1";
I	PacBio	CDS	242917	242941	.	-	.	gene_id "SPAC806.04c"; transcript_id "SPAC806.04c.1"; ID "cds-161"; Parent "SPAC806.04c.1";
I	PacBio	five_prime_utr	242942	242955	.	-	.	gene_id "SPAC806.04c"; transcript_id "SPAC806.04c.1"; ID "nbis-five_prime_utr-6763"; Parent "SPAC806.04c.1"; original_biotype "five_prime_UTR";
I	PacBio	three_prime_utr	241307	241425	.	-	.	gene_id "SPAC806.04c"; transcript_id "SPAC806.04c.1"; ID "nbis-three_prime_utr-6799"; Parent "SPAC806.04c.1"; original_biotype "three_prime_UTR";
I	PacBio	transcript	241307	243010	.	-	.	gene_id "SPAC806.04c"; transcript_id "SPAC806.04c.1-1"; ID "SPAC806.04c.1-1"; Parent "SPAC806.04c";
I	PacBio	exon	241307	241537	.	-	.	gene_id "SPAC806.04c"; transcript_id "SPAC806.04c.1-1"; ID "exon-228"; Parent "SPAC806.04c.1-1";
I	PacBio	exon	241589	241709	.	-	.	gene_id "SPAC806.04c"; transcript_id "SPAC806.04c.1-1"; ID "exon-229"; Parent "SPAC806.04c.1-1";
I	PacBio	exon	241757	242815	.	-	.	gene_id "SPAC806.04c"; transcript_id "SPAC806.04c.1-1"; ID "exon-230"; Parent "SPAC806.04c.1-1";
I	PacBio	exon	242917	243010	.	-	.	gene_id "SPAC806.04c"; transcript_id "SPAC806.04c.1-1"; ID "exon-231"; Parent "SPAC806.04c.1-1";
I	PacBio	CDS	241426	241537	.	-	.	gene_id "SPAC806.04c"; transcript_id "SPAC806.04c.1-1"; ID "cds-162"; Parent "SPAC806.04c.1-1";
I	PacBio	CDS	241589	241709	.	-	.	gene_id "SPAC806.04c"; transcript_id "SPAC806.04c.1-1"; ID "cds-163"; Parent "SPAC806.04c.1-1";
I	PacBio	CDS	241757	242815	.	-	.	gene_id "SPAC806.04c"; transcript_id "SPAC806.04c.1-1"; ID "cds-164"; Parent "SPAC806.04c.1-1";
I	PacBio	CDS	242917	242941	.	-	.	gene_id "SPAC806.04c"; transcript_id "SPAC806.04c.1-1"; ID "cds-165"; Parent "SPAC806.04c.1-1";
I	PacBio	five_prime_utr	242942	243010	.	-	.	gene_id "SPAC806.04c"; transcript_id "SPAC806.04c.1-1"; ID "nbis-five_prime_utr-6764"; Parent "SPAC806.04c.1-1"; original_biotype "five_prime_UTR";
I	PacBio	three_prime_utr	241307	241425	.	-	.	gene_id "SPAC806.04c"; transcript_id "SPAC806.04c.1-1"; ID "nbis-three_prime_utr-6800"; Parent "SPAC806.04c.1-1"; original_biotype "three_prime_UTR";
I	PomBase	gene	244206	247023	.	-	.	gene_id "SPAC806.06c"; ID "SPAC806.06c";
I	PomBase	transcript	244206	247023	.	-	.	gene_id "SPAC806.06c"; transcript_id "SPAC806.06c.1"; ID "SPAC806.06c.1"; Parent "SPAC806.06c"; original_biotype "mrna";
I	PomBase	exon	244206	247023	.	-	.	gene_id "SPAC806.06c"; transcript_id "SPAC806.06c.1"; ID "nbis-exon-4026"; Parent "SPAC806.06c.1";
I	PomBase	CDS	245304	246410	.	-	0	gene_id "SPAC806.06c"; transcript_id "SPAC806.06c.1"; ID "SPAC806.06c.1:exon:1"; Parent "SPAC806.06c.1";
I	PomBase	five_prime_utr	246411	247023	.	-	.	gene_id "SPAC806.06c"; transcript_id "SPAC806.06c.1"; ID "SPAC806.06c.1:five_prime_UTR:1"; Parent "SPAC806.06c.1"; original_biotype "five_prime_UTR";
I	PomBase	three_prime_utr	244206	245303	.	-	.	gene_id "SPAC806.06c"; transcript_id "SPAC806.06c.1"; ID "SPAC806.06c.1:three_prime_UTR:1"; Parent "SPAC806.06c.1"; original_biotype "three_prime_UTR";
I	PomBase	gene	244454	247574	.	+	.	gene_id "SPAC806.05"; ID "SPAC806.05";
I	PomBase	transcript	244454	247574	.	+	.	gene_id "SPAC806.05"; transcript_id "SPAC806.05.1"; ID "SPAC806.05.1"; Parent "SPAC806.05"; original_biotype "mrna";
I	PomBase	exon	244454	247438	.	+	.	gene_id "SPAC806.05"; transcript_id "SPAC806.05.1"; ID "nbis-exon-4024"; Parent "SPAC806.05.1";
I	PomBase	exon	247491	247574	.	+	.	gene_id "SPAC806.05"; transcript_id "SPAC806.05.1"; ID "nbis-exon-4025"; Parent "SPAC806.05.1";
I	PomBase	CDS	244731	245108	.	+	0	gene_id "SPAC806.05"; transcript_id "SPAC806.05.1"; ID "SPAC806.05.1:exon:1"; Parent "SPAC806.05.1";
I	PomBase	five_prime_utr	244454	244730	.	+	.	gene_id "SPAC806.05"; transcript_id "SPAC806.05.1"; ID "SPAC806.05.1:five_prime_UTR:1"; Parent "SPAC806.05.1"; original_biotype "five_prime_UTR";
I	PomBase	three_prime_utr	245109	247438	.	+	.	gene_id "SPAC806.05"; transcript_id "SPAC806.05.1"; ID "SPAC806.05.1:three_prime_UTR:1"; Parent "SPAC806.05.1"; original_biotype "three_prime_UTR";
I	PomBase	three_prime_utr	247491	247574	.	+	.	gene_id "SPAC806.05"; transcript_id "SPAC806.05.1"; ID "SPAC806.05.1:three_prime_UTR:2"; Parent "SPAC806.05.1"; original_biotype "three_prime_UTR";
I	PacBio	gene	247910	249065	.	+	.	gene_id "SPAC806.07"; transcript_id "b11b7f85-aa84-4d80-a956-5dbdd7115ec0"; ID "SPAC806.07";
I	PacBio	transcript	247910	248560	.	+	.	gene_id "SPAC806.07"; transcript_id "b11b7f85-aa84-4d80-a956-5dbdd7115ec0"; ID "b11b7f85-aa84-4d80-a956-5dbdd7115ec0"; Parent "SPAC806.07";
I	PacBio	exon	247910	248560	.	+	.	gene_id "SPAC806.07"; transcript_id "b11b7f85-aa84-4d80-a956-5dbdd7115ec0"; ID "exon-232"; Parent "b11b7f85-aa84-4d80-a956-5dbdd7115ec0";
I	PacBio	CDS	247928	248383	.	+	.	gene_id "SPAC806.07"; transcript_id "b11b7f85-aa84-4d80-a956-5dbdd7115ec0"; ID "cds-166"; Parent "b11b7f85-aa84-4d80-a956-5dbdd7115ec0";
I	PacBio	five_prime_utr	247910	247927	.	+	.	gene_id "SPAC806.07"; transcript_id "b11b7f85-aa84-4d80-a956-5dbdd7115ec0"; ID "nbis-five_prime_utr-3692"; Parent "b11b7f85-aa84-4d80-a956-5dbdd7115ec0"; original_biotype "five_prime_UTR";
I	PacBio	three_prime_utr	248384	248560	.	+	.	gene_id "SPAC806.07"; transcript_id "b11b7f85-aa84-4d80-a956-5dbdd7115ec0"; ID "nbis-three_prime_utr-3712"; Parent "b11b7f85-aa84-4d80-a956-5dbdd7115ec0"; original_biotype "three_prime_UTR";
I	PacBio	transcript	247910	248642	.	+	.	gene_id "SPAC806.07"; transcript_id "9a2748a7-bab1-4fba-9c4b-99b43dcfe5c9"; ID "9a2748a7-bab1-4fba-9c4b-99b43dcfe5c9"; Parent "SPAC806.07";
I	PacBio	exon	247910	248642	.	+	.	gene_id "SPAC806.07"; transcript_id "9a2748a7-bab1-4fba-9c4b-99b43dcfe5c9"; ID "exon-233"; Parent "9a2748a7-bab1-4fba-9c4b-99b43dcfe5c9";
I	PacBio	CDS	247928	248383	.	+	.	gene_id "SPAC806.07"; transcript_id "9a2748a7-bab1-4fba-9c4b-99b43dcfe5c9"; ID "cds-167"; Parent "9a2748a7-bab1-4fba-9c4b-99b43dcfe5c9";
I	PacBio	five_prime_utr	247910	247927	.	+	.	gene_id "SPAC806.07"; transcript_id "9a2748a7-bab1-4fba-9c4b-99b43dcfe5c9"; ID "nbis-five_prime_utr-3231"; Parent "9a2748a7-bab1-4fba-9c4b-99b43dcfe5c9"; original_biotype "five_prime_UTR";
I	PacBio	three_prime_utr	248384	248642	.	+	.	gene_id "SPAC806.07"; transcript_id "9a2748a7-bab1-4fba-9c4b-99b43dcfe5c9"; ID "nbis-three_prime_utr-3247"; Parent "9a2748a7-bab1-4fba-9c4b-99b43dcfe5c9"; original_biotype "three_prime_UTR";
I	PacBio	transcript	247910	249065	.	+	.	gene_id "SPAC806.07"; transcript_id "1cdf1d6c-7880-4e33-bdb2-d6fba35366d6"; ID "1cdf1d6c-7880-4e33-bdb2-d6fba35366d6"; Parent "SPAC806.07";
I	PacBio	exon	247910	249065	.	+	.	gene_id "SPAC806.07"; transcript_id "1cdf1d6c-7880-4e33-bdb2-d6fba35366d6"; ID "exon-234"; Parent "1cdf1d6c-7880-4e33-bdb2-d6fba35366d6";
I	PacBio	CDS	247928	248383	.	+	.	gene_id "SPAC806.07"; transcript_id "1cdf1d6c-7880-4e33-bdb2-d6fba35366d6"; ID "cds-168"; Parent "1cdf1d6c-7880-4e33-bdb2-d6fba35366d6";
I	PacBio	five_prime_utr	247910	247927	.	+	.	gene_id "SPAC806.07"; transcript_id "1cdf1d6c-7880-4e33-bdb2-d6fba35366d6"; ID "nbis-five_prime_utr-613"; Parent "1cdf1d6c-7880-4e33-bdb2-d6fba35366d6"; original_biotype "five_prime_UTR";
I	PacBio	three_prime_utr	248384	249065	.	+	.	gene_id "SPAC806.07"; transcript_id "1cdf1d6c-7880-4e33-bdb2-d6fba35366d6"; ID "nbis-three_prime_utr-614"; Parent "1cdf1d6c-7880-4e33-bdb2-d6fba35366d6"; original_biotype "three_prime_UTR";
I	PacBio	gene	248579	250914	.	-	.	gene_id "SPAC806.08c"; transcript_id "SPAC806.08c.1"; ID "SPAC806.08c";
I	PacBio	transcript	248579	250914	.	-	.	gene_id "SPAC806.08c"; transcript_id "SPAC806.08c.1"; ID "SPAC806.08c.1"; Parent "SPAC806.08c";
I	PacBio	exon	248579	250549	.	-	.	gene_id "SPAC806.08c"; transcript_id "SPAC806.08c.1"; ID "exon-235"; Parent "SPAC806.08c.1";
I	PacBio	exon	250607	250914	.	-	.	gene_id "SPAC806.08c"; transcript_id "SPAC806.08c.1"; ID "exon-236"; Parent "SPAC806.08c.1";
I	PacBio	CDS	248680	250549	.	-	.	gene_id "SPAC806.08c"; transcript_id "SPAC806.08c.1"; ID "cds-169"; Parent "SPAC806.08c.1";
I	PacBio	CDS	250607	250764	.	-	.	gene_id "SPAC806.08c"; transcript_id "SPAC806.08c.1"; ID "cds-170"; Parent "SPAC806.08c.1";
I	PacBio	five_prime_utr	250765	250914	.	-	.	gene_id "SPAC806.08c"; transcript_id "SPAC806.08c.1"; ID "nbis-five_prime_utr-6766"; Parent "SPAC806.08c.1"; original_biotype "five_prime_UTR";
I	PacBio	three_prime_utr	248579	248679	.	-	.	gene_id "SPAC806.08c"; transcript_id "SPAC806.08c.1"; ID "nbis-three_prime_utr-6802"; Parent "SPAC806.08c.1"; original_biotype "three_prime_UTR";
I	PacBio	gene	251173	254537	.	-	.	gene_id "SPAC1639.01c"; transcript_id "SPAC1639.01c.1-2"; ID "SPAC1639.01c";
I	PacBio	transcript	251173	253681	.	-	.	gene_id "SPAC1639.01c"; transcript_id "SPAC1639.01c.1-2"; ID "SPAC1639.01c.1-2"; Parent "SPAC1639.01c";
I	PacBio	exon	251173	252337	.	-	.	gene_id "SPAC1639.01c"; transcript_id "SPAC1639.01c.1-2"; ID "exon-237"; Parent "SPAC1639.01c.1-2";
I	PacBio	exon	252392	252752	.	-	.	gene_id "SPAC1639.01c"; transcript_id "SPAC1639.01c.1-2"; ID "exon-238"; Parent "SPAC1639.01c.1-2";
I	PacBio	exon	253590	253681	.	-	.	gene_id "SPAC1639.01c"; transcript_id "SPAC1639.01c.1-2"; ID "exon-239"; Parent "SPAC1639.01c.1-2";
I	PacBio	CDS	251726	252337	.	-	.	gene_id "SPAC1639.01c"; transcript_id "SPAC1639.01c.1-2"; ID "cds-171"; Parent "SPAC1639.01c.1-2";
I	PacBio	CDS	252392	252752	.	-	.	gene_id "SPAC1639.01c"; transcript_id "SPAC1639.01c.1-2"; ID "cds-172"; Parent "SPAC1639.01c.1-2";
I	PacBio	CDS	253590	253630	.	-	.	gene_id "SPAC1639.01c"; transcript_id "SPAC1639.01c.1-2"; ID "cds-173"; Parent "SPAC1639.01c.1-2";
I	PacBio	five_prime_utr	253631	253681	.	-	.	gene_id "SPAC1639.01c"; transcript_id "SPAC1639.01c.1-2"; ID "nbis-five_prime_utr-5644"; Parent "SPAC1639.01c.1-2"; original_biotype "five_prime_UTR";
I	PacBio	three_prime_utr	251173	251725	.	-	.	gene_id "SPAC1639.01c"; transcript_id "SPAC1639.01c.1-2"; ID "nbis-three_prime_utr-5678"; Parent "SPAC1639.01c.1-2"; original_biotype "three_prime_UTR";
I	PacBio	transcript	251286	253681	.	-	.	gene_id "SPAC1639.01c"; transcript_id "SPAC1639.01c.1"; ID "SPAC1639.01c.1"; Parent "SPAC1639.01c";
I	PacBio	exon	251286	252337	.	-	.	gene_id "SPAC1639.01c"; transcript_id "SPAC1639.01c.1"; ID "exon-240"; Parent "SPAC1639.01c.1";
I	PacBio	exon	252392	252752	.	-	.	gene_id "SPAC1639.01c"; transcript_id "SPAC1639.01c.1"; ID "exon-241"; Parent "SPAC1639.01c.1";
I	PacBio	exon	253590	253681	.	-	.	gene_id "SPAC1639.01c"; transcript_id "SPAC1639.01c.1"; ID "exon-242"; Parent "SPAC1639.01c.1";
I	PacBio	CDS	251726	252337	.	-	.	gene_id "SPAC1639.01c"; transcript_id "SPAC1639.01c.1"; ID "cds-174"; Parent "SPAC1639.01c.1";
I	PacBio	CDS	252392	252752	.	-	.	gene_id "SPAC1639.01c"; transcript_id "SPAC1639.01c.1"; ID "cds-175"; Parent "SPAC1639.01c.1";
I	PacBio	CDS	253590	253630	.	-	.	gene_id "SPAC1639.01c"; transcript_id "SPAC1639.01c.1"; ID "cds-176"; Parent "SPAC1639.01c.1";
I	PacBio	five_prime_utr	253631	253681	.	-	.	gene_id "SPAC1639.01c"; transcript_id "SPAC1639.01c.1"; ID "nbis-five_prime_utr-5642"; Parent "SPAC1639.01c.1"; original_biotype "five_prime_UTR";
I	PacBio	three_prime_utr	251286	251725	.	-	.	gene_id "SPAC1639.01c"; transcript_id "SPAC1639.01c.1"; ID "nbis-three_prime_utr-5676"; Parent "SPAC1639.01c.1"; original_biotype "three_prime_UTR";
I	PacBio	transcript	251286	254537	.	-	.	gene_id "SPAC1639.01c"; transcript_id "SPAC1639.01c.1-1"; ID "SPAC1639.01c.1-1"; Parent "SPAC1639.01c";
I	PacBio	exon	251286	252337	.	-	.	gene_id "SPAC1639.01c"; transcript_id "SPAC1639.01c.1-1"; ID "exon-243"; Parent "SPAC1639.01c.1-1";
I	PacBio	exon	252392	252752	.	-	.	gene_id "SPAC1639.01c"; transcript_id "SPAC1639.01c.1-1"; ID "exon-244"; Parent "SPAC1639.01c.1-1";
I	PacBio	exon	253590	254537	.	-	.	gene_id "SPAC1639.01c"; transcript_id "SPAC1639.01c.1-1"; ID "exon-245"; Parent "SPAC1639.01c.1-1";
I	PacBio	CDS	251726	252337	.	-	.	gene_id "SPAC1639.01c"; transcript_id "SPAC1639.01c.1-1"; ID "cds-177"; Parent "SPAC1639.01c.1-1";
I	PacBio	CDS	252392	252752	.	-	.	gene_id "SPAC1639.01c"; transcript_id "SPAC1639.01c.1-1"; ID "cds-178"; Parent "SPAC1639.01c.1-1";
I	PacBio	CDS	253590	253714	.	-	.	gene_id "SPAC1639.01c"; transcript_id "SPAC1639.01c.1-1"; ID "cds-179"; Parent "SPAC1639.01c.1-1";
I	PacBio	five_prime_utr	253715	254537	.	-	.	gene_id "SPAC1639.01c"; transcript_id "SPAC1639.01c.1-1"; ID "nbis-five_prime_utr-5643"; Parent "SPAC1639.01c.1-1"; original_biotype "five_prime_UTR";
I	PacBio	three_prime_utr	251286	251725	.	-	.	gene_id "SPAC1639.01c"; transcript_id "SPAC1639.01c.1-1"; ID "nbis-three_prime_utr-5677"; Parent "SPAC1639.01c.1-1"; original_biotype "three_prime_UTR";
I	PomBase	gene	255881	259495	.	-	.	gene_id "SPAC1639.02c"; ID "SPAC1639.02c"; Name "trk2";
I	PomBase	transcript	255881	259495	.	-	.	gene_id "SPAC1639.02c"; transcript_id "SPAC1639.02c.1"; ID "SPAC1639.02c.1"; Parent "SPAC1639.02c"; original_biotype "mrna";
I	PomBase	exon	255881	256134	.	-	.	gene_id "SPAC1639.02c"; transcript_id "SPAC1639.02c.1"; ID "nbis-exon-720"; Parent "SPAC1639.02c.1";
I	PomBase	exon	256345	256370	.	-	.	gene_id "SPAC1639.02c"; transcript_id "SPAC1639.02c.1"; ID "nbis-exon-721"; Parent "SPAC1639.02c.1";
I	PomBase	exon	256427	256445	.	-	.	gene_id "SPAC1639.02c"; transcript_id "SPAC1639.02c.1"; ID "nbis-exon-722"; Parent "SPAC1639.02c.1";
I	PomBase	exon	256542	256612	.	-	.	gene_id "SPAC1639.02c"; transcript_id "SPAC1639.02c.1"; ID "nbis-exon-723"; Parent "SPAC1639.02c.1";
I	PomBase	exon	256684	256750	.	-	.	gene_id "SPAC1639.02c"; transcript_id "SPAC1639.02c.1"; ID "nbis-exon-724"; Parent "SPAC1639.02c.1";
I	PomBase	exon	256797	257009	.	-	.	gene_id "SPAC1639.02c"; transcript_id "SPAC1639.02c.1"; ID "nbis-exon-725"; Parent "SPAC1639.02c.1";
I	PomBase	exon	257055	257070	.	-	.	gene_id "SPAC1639.02c"; transcript_id "SPAC1639.02c.1"; ID "nbis-exon-726"; Parent "SPAC1639.02c.1";
I	PomBase	exon	257116	257135	.	-	.	gene_id "SPAC1639.02c"; transcript_id "SPAC1639.02c.1"; ID "nbis-exon-727"; Parent "SPAC1639.02c.1";
I	PomBase	exon	257179	257181	.	-	.	gene_id "SPAC1639.02c"; transcript_id "SPAC1639.02c.1"; ID "nbis-exon-728"; Parent "SPAC1639.02c.1";
I	PomBase	exon	257229	258184	.	-	.	gene_id "SPAC1639.02c"; transcript_id "SPAC1639.02c.1"; ID "nbis-exon-729"; Parent "SPAC1639.02c.1";
I	PomBase	exon	258220	259120	.	-	.	gene_id "SPAC1639.02c"; transcript_id "SPAC1639.02c.1"; ID "nbis-exon-730"; Parent "SPAC1639.02c.1";
I	PomBase	exon	259161	259315	.	-	.	gene_id "SPAC1639.02c"; transcript_id "SPAC1639.02c.1"; ID "nbis-exon-731"; Parent "SPAC1639.02c.1";
I	PomBase	exon	259356	259495	.	-	.	gene_id "SPAC1639.02c"; transcript_id "SPAC1639.02c.1"; ID "nbis-exon-732"; Parent "SPAC1639.02c.1";
I	PomBase	CDS	256030	256134	.	-	0	gene_id "SPAC1639.02c"; transcript_id "SPAC1639.02c.1"; ID "SPAC1639.02c.1:exon:13"; Parent "SPAC1639.02c.1";
I	PomBase	CDS	256345	256370	.	-	0	gene_id "SPAC1639.02c"; transcript_id "SPAC1639.02c.1"; ID "SPAC1639.02c.1:exon:12"; Parent "SPAC1639.02c.1";
I	PomBase	CDS	256427	256445	.	-	0	gene_id "SPAC1639.02c"; transcript_id "SPAC1639.02c.1"; ID "SPAC1639.02c.1:exon:11"; Parent "SPAC1639.02c.1";
I	PomBase	CDS	256542	256612	.	-	0	gene_id "SPAC1639.02c"; transcript_id "SPAC1639.02c.1"; ID "SPAC1639.02c.1:exon:10"; Parent "SPAC1639.02c.1";
I	PomBase	CDS	256684	256750	.	-	0	gene_id "SPAC1639.02c"; transcript_id "SPAC1639.02c.1"; ID "SPAC1639.02c.1:exon:9"; Parent "SPAC1639.02c.1";
I	PomBase	CDS	256797	257009	.	-	0	gene_id "SPAC1639.02c"; transcript_id "SPAC1639.02c.1"; ID "SPAC1639.02c.1:exon:8"; Parent "SPAC1639.02c.1";
I	PomBase	CDS	257055	257070	.	-	0	gene_id "SPAC1639.02c"; transcript_id "SPAC1639.02c.1"; ID "SPAC1639.02c.1:exon:7"; Parent "SPAC1639.02c.1";
I	PomBase	CDS	257116	257135	.	-	0	gene_id "SPAC1639.02c"; transcript_id "SPAC1639.02c.1"; ID "SPAC1639.02c.1:exon:6"; Parent "SPAC1639.02c.1";
I	PomBase	CDS	257179	257181	.	-	0	gene_id "SPAC1639.02c"; transcript_id "SPAC1639.02c.1"; ID "SPAC1639.02c.1:exon:5"; Parent "SPAC1639.02c.1";
I	PomBase	CDS	257229	258184	.	-	0	gene_id "SPAC1639.02c"; transcript_id "SPAC1639.02c.1"; ID "SPAC1639.02c.1:exon:4"; Parent "SPAC1639.02c.1";
I	PomBase	CDS	258220	259120	.	-	0	gene_id "SPAC1639.02c"; transcript_id "SPAC1639.02c.1"; ID "SPAC1639.02c.1:exon:3"; Parent "SPAC1639.02c.1";
I	PomBase	CDS	259161	259315	.	-	0	gene_id "SPAC1639.02c"; transcript_id "SPAC1639.02c.1"; ID "SPAC1639.02c.1:exon:2"; Parent "SPAC1639.02c.1";
I	PomBase	CDS	259356	259461	.	-	0	gene_id "SPAC1639.02c"; transcript_id "SPAC1639.02c.1"; ID "SPAC1639.02c.1:exon:1"; Parent "SPAC1639.02c.1";
I	PomBase	five_prime_utr	259462	259495	.	-	.	gene_id "SPAC1639.02c"; transcript_id "SPAC1639.02c.1"; ID "SPAC1639.02c.1:five_prime_UTR:1"; Parent "SPAC1639.02c.1"; original_biotype "five_prime_UTR";
I	PomBase	three_prime_utr	255881	256029	.	-	.	gene_id "SPAC1639.02c"; transcript_id "SPAC1639.02c.1"; ID "SPAC1639.02c.1:three_prime_UTR:1"; Parent "SPAC1639.02c.1"; original_biotype "three_prime_UTR";
I	PacBio	gene	259603	260641	.	+	.	gene_id "SPAC1F5.11c"; transcript_id "SPAC1F5.11c.1"; ID "SPAC1F5.11c";
I	PacBio	transcript	259603	260641	.	+	.	gene_id "SPAC1F5.11c"; transcript_id "SPAC1F5.11c.1"; ID "SPAC1F5.11c.1"; Parent "SPAC1F5.11c";
I	PacBio	exon	259603	259782	.	+	.	gene_id "SPAC1F5.11c"; transcript_id "SPAC1F5.11c.1"; ID "exon-248"; Parent "SPAC1F5.11c.1";
I	PacBio	exon	259844	260641	.	+	.	gene_id "SPAC1F5.11c"; transcript_id "SPAC1F5.11c.1"; ID "exon-249"; Parent "SPAC1F5.11c.1";
I	PacBio	CDS	259719	259782	.	+	.	gene_id "SPAC1F5.11c"; transcript_id "SPAC1F5.11c.1"; ID "cds-180"; Parent "SPAC1F5.11c.1";
I	PacBio	CDS	259844	260640	.	+	.	gene_id "SPAC1F5.11c"; transcript_id "SPAC1F5.11c.1"; ID "cds-181"; Parent "SPAC1F5.11c.1";
I	PacBio	five_prime_utr	259603	259718	.	+	.	gene_id "SPAC1F5.11c"; transcript_id "SPAC1F5.11c.1"; ID "nbis-five_prime_utr-5968"; Parent "SPAC1F5.11c.1"; original_biotype "five_prime_UTR";
I	PacBio	three_prime_utr	260641	260641	.	+	.	gene_id "SPAC1F5.11c"; transcript_id "SPAC1F5.11c.1"; ID "nbis-three_prime_utr-5994"; Parent "SPAC1F5.11c.1"; original_biotype "three_prime_UTR";
I	PacBio	gene	270893	272324	.	-	.	gene_id "SPAC1F5.10"; transcript_id "830fd1c6-0e0e-4d77-a9e4-86e044de1ac6"; ID "SPAC1F5.10";
I	PacBio	transcript	270893	272324	.	-	.	gene_id "SPAC1F5.10"; transcript_id "SPAC1F5.10.1"; ID "SPAC1F5.10.1"; Parent "SPAC1F5.10";
I	PacBio	exon	270893	272116	.	-	.	gene_id "SPAC1F5.10"; transcript_id "SPAC1F5.10.1"; ID "exon-252"; Parent "SPAC1F5.10.1";
I	PacBio	exon	272170	272190	.	-	.	gene_id "SPAC1F5.10"; transcript_id "SPAC1F5.10.1"; ID "exon-253"; Parent "SPAC1F5.10.1";
I	PacBio	exon	272257	272324	.	-	.	gene_id "SPAC1F5.10"; transcript_id "SPAC1F5.10.1"; ID "exon-254"; Parent "SPAC1F5.10.1";
I	PacBio	CDS	271020	272116	.	-	.	gene_id "SPAC1F5.10"; transcript_id "SPAC1F5.10.1"; ID "cds-183"; Parent "SPAC1F5.10.1";
I	PacBio	CDS	272170	272190	.	-	.	gene_id "SPAC1F5.10"; transcript_id "SPAC1F5.10.1"; ID "cds-184"; Parent "SPAC1F5.10.1";
I	PacBio	CDS	272257	272323	.	-	.	gene_id "SPAC1F5.10"; transcript_id "SPAC1F5.10.1"; ID "cds-185"; Parent "SPAC1F5.10.1";
I	PacBio	five_prime_utr	272324	272324	.	-	.	gene_id "SPAC1F5.10"; transcript_id "SPAC1F5.10.1"; ID "nbis-five_prime_utr-5967"; Parent "SPAC1F5.10.1"; original_biotype "five_prime_UTR";
I	PacBio	three_prime_utr	270893	271019	.	-	.	gene_id "SPAC1F5.10"; transcript_id "SPAC1F5.10.1"; ID "nbis-three_prime_utr-5993"; Parent "SPAC1F5.10.1"; original_biotype "three_prime_UTR";
I	PacBio	transcript	270893	272324	.	-	.	gene_id "SPAC1F5.10"; transcript_id "830fd1c6-0e0e-4d77-a9e4-86e044de1ac6"; ID "830fd1c6-0e0e-4d77-a9e4-86e044de1ac6"; Parent "SPAC1F5.10";
I	PacBio	exon	270893	272116	.	-	.	gene_id "SPAC1F5.10"; transcript_id "830fd1c6-0e0e-4d77-a9e4-86e044de1ac6"; ID "exon-250"; Parent "830fd1c6-0e0e-4d77-a9e4-86e044de1ac6";
I	PacBio	exon	272257	272324	.	-	.	gene_id "SPAC1F5.10"; transcript_id "830fd1c6-0e0e-4d77-a9e4-86e044de1ac6"; ID "exon-251"; Parent "830fd1c6-0e0e-4d77-a9e4-86e044de1ac6";
I	PacBio	CDS	271020	271859	.	-	.	gene_id "SPAC1F5.10"; transcript_id "830fd1c6-0e0e-4d77-a9e4-86e044de1ac6"; ID "cds-182"; Parent "830fd1c6-0e0e-4d77-a9e4-86e044de1ac6";
I	PacBio	five_prime_utr	271860	272116	.	-	.	gene_id "SPAC1F5.10"; transcript_id "830fd1c6-0e0e-4d77-a9e4-86e044de1ac6"; ID "nbis-five_prime_utr-2753"; Parent "830fd1c6-0e0e-4d77-a9e4-86e044de1ac6"; original_biotype "five_prime_UTR";
I	PacBio	five_prime_utr	272257	272324	.	-	.	gene_id "SPAC1F5.10"; transcript_id "830fd1c6-0e0e-4d77-a9e4-86e044de1ac6"; ID "nbis-five_prime_utr-2753"; Parent "830fd1c6-0e0e-4d77-a9e4-86e044de1ac6"; original_biotype "five_prime_UTR";
I	PacBio	three_prime_utr	270893	271019	.	-	.	gene_id "SPAC1F5.10"; transcript_id "830fd1c6-0e0e-4d77-a9e4-86e044de1ac6"; ID "nbis-three_prime_utr-2760"; Parent "830fd1c6-0e0e-4d77-a9e4-86e044de1ac6"; original_biotype "three_prime_UTR";
I	PacBio	transcript	270999	272324	.	-	.	gene_id "SPAC1F5.10"; transcript_id "830fd1c6-0e0e-4d77-a9e4-86e044de1ac6-1"; ID "830fd1c6-0e0e-4d77-a9e4-86e044de1ac6-1"; Parent "SPAC1F5.10";
I	PacBio	exon	270999	272116	.	-	.	gene_id "SPAC1F5.10"; transcript_id "830fd1c6-0e0e-4d77-a9e4-86e044de1ac6-1"; ID "exon-255"; Parent "830fd1c6-0e0e-4d77-a9e4-86e044de1ac6-1";
I	PacBio	exon	272257	272324	.	-	.	gene_id "SPAC1F5.10"; transcript_id "830fd1c6-0e0e-4d77-a9e4-86e044de1ac6-1"; ID "exon-256"; Parent "830fd1c6-0e0e-4d77-a9e4-86e044de1ac6-1";
I	PacBio	CDS	271020	271859	.	-	.	gene_id "SPAC1F5.10"; transcript_id "830fd1c6-0e0e-4d77-a9e4-86e044de1ac6-1"; ID "cds-186"; Parent "830fd1c6-0e0e-4d77-a9e4-86e044de1ac6-1";
I	PacBio	five_prime_utr	271860	272116	.	-	.	gene_id "SPAC1F5.10"; transcript_id "830fd1c6-0e0e-4d77-a9e4-86e044de1ac6-1"; ID "nbis-five_prime_utr-2754"; Parent "830fd1c6-0e0e-4d77-a9e4-86e044de1ac6-1"; original_biotype "five_prime_UTR";
I	PacBio	five_prime_utr	272257	272324	.	-	.	gene_id "SPAC1F5.10"; transcript_id "830fd1c6-0e0e-4d77-a9e4-86e044de1ac6-1"; ID "nbis-five_prime_utr-2754"; Parent "830fd1c6-0e0e-4d77-a9e4-86e044de1ac6-1"; original_biotype "five_prime_UTR";
I	PacBio	three_prime_utr	270999	271019	.	-	.	gene_id "SPAC1F5.10"; transcript_id "830fd1c6-0e0e-4d77-a9e4-86e044de1ac6-1"; ID "nbis-three_prime_utr-2761"; Parent "830fd1c6-0e0e-4d77-a9e4-86e044de1ac6-1"; original_biotype "three_prime_UTR";
I	PacBio	gene	274433	274999	.	+	.	gene_id "SPAC1F5.09c"; transcript_id "73ad18c9-8522-45cb-84d0-6a6fc56a9124"; ID "SPAC1F5.09c";
I	PacBio	transcript	274433	274999	.	+	.	gene_id "SPAC1F5.09c"; transcript_id "73ad18c9-8522-45cb-84d0-6a6fc56a9124"; ID "73ad18c9-8522-45cb-84d0-6a6fc56a9124"; Parent "SPAC1F5.09c";
I	PacBio	exon	274433	274999	.	+	.	gene_id "SPAC1F5.09c"; transcript_id "73ad18c9-8522-45cb-84d0-6a6fc56a9124"; ID "exon-258"; Parent "73ad18c9-8522-45cb-84d0-6a6fc56a9124";
I	PacBio	CDS	274556	274921	.	+	.	gene_id "SPAC1F5.09c"; transcript_id "73ad18c9-8522-45cb-84d0-6a6fc56a9124"; ID "cds-187"; Parent "73ad18c9-8522-45cb-84d0-6a6fc56a9124";
I	PacBio	five_prime_utr	274433	274555	.	+	.	gene_id "SPAC1F5.09c"; transcript_id "73ad18c9-8522-45cb-84d0-6a6fc56a9124"; ID "nbis-five_prime_utr-2444"; Parent "73ad18c9-8522-45cb-84d0-6a6fc56a9124"; original_biotype "five_prime_UTR";
I	PacBio	three_prime_utr	274922	274999	.	+	.	gene_id "SPAC1F5.09c"; transcript_id "73ad18c9-8522-45cb-84d0-6a6fc56a9124"; ID "nbis-three_prime_utr-2450"; Parent "73ad18c9-8522-45cb-84d0-6a6fc56a9124"; original_biotype "three_prime_UTR";
I	PacBio	gene	274433	276685	.	+	.	gene_id "SPAC1F5.08c"; transcript_id "981d575f-328e-4e42-b7fc-1e9a6d264103"; ID "SPAC1F5.08c";
I	PacBio	transcript	274867	276685	.	+	.	gene_id "SPAC1F5.08c"; transcript_id "1f3df418-b8c9-4f93-ad9d-e7d30fac4a66"; ID "1f3df418-b8c9-4f93-ad9d-e7d30fac4a66"; Parent "SPAC1F5.08c";
I	PacBio	exon	274867	276685	.	+	.	gene_id "SPAC1F5.08c"; transcript_id "1f3df418-b8c9-4f93-ad9d-e7d30fac4a66"; ID "exon-260"; Parent "1f3df418-b8c9-4f93-ad9d-e7d30fac4a66";
I	PacBio	CDS	275089	276549	.	+	.	gene_id "SPAC1F5.08c"; transcript_id "1f3df418-b8c9-4f93-ad9d-e7d30fac4a66"; ID "cds-189"; Parent "1f3df418-b8c9-4f93-ad9d-e7d30fac4a66";
I	PacBio	five_prime_utr	274867	275088	.	+	.	gene_id "SPAC1F5.08c"; transcript_id "1f3df418-b8c9-4f93-ad9d-e7d30fac4a66"; ID "nbis-five_prime_utr-668"; Parent "1f3df418-b8c9-4f93-ad9d-e7d30fac4a66"; original_biotype "five_prime_UTR";
I	PacBio	three_prime_utr	276550	276685	.	+	.	gene_id "SPAC1F5.08c"; transcript_id "1f3df418-b8c9-4f93-ad9d-e7d30fac4a66"; ID "nbis-three_prime_utr-668"; Parent "1f3df418-b8c9-4f93-ad9d-e7d30fac4a66"; original_biotype "three_prime_UTR";
I	PacBio	transcript	274433	276685	.	+	.	gene_id "SPAC1F5.08c"; transcript_id "981d575f-328e-4e42-b7fc-1e9a6d264103"; ID "981d575f-328e-4e42-b7fc-1e9a6d264103"; Parent "SPAC1F5.08c";
I	PacBio	exon	274433	276685	.	+	.	gene_id "SPAC1F5.08c"; transcript_id "981d575f-328e-4e42-b7fc-1e9a6d264103"; ID "exon-259"; Parent "981d575f-328e-4e42-b7fc-1e9a6d264103";
I	PacBio	CDS	275089	276549	.	+	.	gene_id "SPAC1F5.08c"; transcript_id "981d575f-328e-4e42-b7fc-1e9a6d264103"; ID "cds-188"; Parent "981d575f-328e-4e42-b7fc-1e9a6d264103";
I	PacBio	five_prime_utr	274433	275088	.	+	.	gene_id "SPAC1F5.08c"; transcript_id "981d575f-328e-4e42-b7fc-1e9a6d264103"; ID "nbis-five_prime_utr-3177"; Parent "981d575f-328e-4e42-b7fc-1e9a6d264103"; original_biotype "five_prime_UTR";
I	PacBio	three_prime_utr	276550	276685	.	+	.	gene_id "SPAC1F5.08c"; transcript_id "981d575f-328e-4e42-b7fc-1e9a6d264103"; ID "nbis-three_prime_utr-3192"; Parent "981d575f-328e-4e42-b7fc-1e9a6d264103"; original_biotype "three_prime_UTR";
I	PacBio	gene	276864	278573	.	+	.	gene_id "SPAC1F5.07c"; transcript_id "6db462cc-571c-413e-a3b8-245ad6b2bce4"; ID "SPAC1F5.07c";
I	PacBio	transcript	276864	278573	.	+	.	gene_id "SPAC1F5.07c"; transcript_id "6db462cc-571c-413e-a3b8-245ad6b2bce4"; ID "6db462cc-571c-413e-a3b8-245ad6b2bce4"; Parent "SPAC1F5.07c";
I	PacBio	exon	276864	278573	.	+	.	gene_id "SPAC1F5.07c"; transcript_id "6db462cc-571c-413e-a3b8-245ad6b2bce4"; ID "exon-261"; Parent "6db462cc-571c-413e-a3b8-245ad6b2bce4";
I	PacBio	CDS	276893	278365	.	+	.	gene_id "SPAC1F5.07c"; transcript_id "6db462cc-571c-413e-a3b8-245ad6b2bce4"; ID "cds-190"; Parent "6db462cc-571c-413e-a3b8-245ad6b2bce4";
I	PacBio	five_prime_utr	276864	276892	.	+	.	gene_id "SPAC1F5.07c"; transcript_id "6db462cc-571c-413e-a3b8-245ad6b2bce4"; ID "nbis-five_prime_utr-2316"; Parent "6db462cc-571c-413e-a3b8-245ad6b2bce4"; original_biotype "five_prime_UTR";
I	PacBio	three_prime_utr	278366	278573	.	+	.	gene_id "SPAC1F5.07c"; transcript_id "6db462cc-571c-413e-a3b8-245ad6b2bce4"; ID "nbis-three_prime_utr-2320"; Parent "6db462cc-571c-413e-a3b8-245ad6b2bce4"; original_biotype "three_prime_UTR";
I	PacBio	gene	278543	281224	.	-	.	gene_id "SPAC1F5.06"; transcript_id "17c6c119-e943-4068-9f63-c7ba40f5157c"; ID "SPAC1F5.06";
I	PacBio	transcript	278543	281224	.	-	.	gene_id "SPAC1F5.06"; transcript_id "17c6c119-e943-4068-9f63-c7ba40f5157c"; ID "17c6c119-e943-4068-9f63-c7ba40f5157c"; Parent "SPAC1F5.06";
I	PacBio	exon	278543	281224	.	-	.	gene_id "SPAC1F5.06"; transcript_id "17c6c119-e943-4068-9f63-c7ba40f5157c"; ID "exon-262"; Parent "17c6c119-e943-4068-9f63-c7ba40f5157c";
I	PacBio	CDS	278599	281145	.	-	.	gene_id "SPAC1F5.06"; transcript_id "17c6c119-e943-4068-9f63-c7ba40f5157c"; ID "cds-191"; Parent "17c6c119-e943-4068-9f63-c7ba40f5157c";
I	PacBio	five_prime_utr	281146	281224	.	-	.	gene_id "SPAC1F5.06"; transcript_id "17c6c119-e943-4068-9f63-c7ba40f5157c"; ID "nbis-five_prime_utr-497"; Parent "17c6c119-e943-4068-9f63-c7ba40f5157c"; original_biotype "five_prime_UTR";
I	PacBio	three_prime_utr	278543	278598	.	-	.	gene_id "SPAC1F5.06"; transcript_id "17c6c119-e943-4068-9f63-c7ba40f5157c"; ID "nbis-three_prime_utr-499"; Parent "17c6c119-e943-4068-9f63-c7ba40f5157c"; original_biotype "three_prime_UTR";
I	PacBio	gene	281829	282745	.	+	.	gene_id "SPAC1F5.05c"; transcript_id "5363f093-faca-4112-8096-08e3aada6a56"; ID "SPAC1F5.05c";
I	PacBio	transcript	281829	282745	.	+	.	gene_id "SPAC1F5.05c"; transcript_id "5363f093-faca-4112-8096-08e3aada6a56"; ID "5363f093-faca-4112-8096-08e3aada6a56"; Parent "SPAC1F5.05c";
I	PacBio	exon	281829	282745	.	+	.	gene_id "SPAC1F5.05c"; transcript_id "5363f093-faca-4112-8096-08e3aada6a56"; ID "exon-263"; Parent "5363f093-faca-4112-8096-08e3aada6a56";
I	PacBio	CDS	281949	282404	.	+	.	gene_id "SPAC1F5.05c"; transcript_id "5363f093-faca-4112-8096-08e3aada6a56"; ID "cds-192"; Parent "5363f093-faca-4112-8096-08e3aada6a56";
I	PacBio	five_prime_utr	281829	281948	.	+	.	gene_id "SPAC1F5.05c"; transcript_id "5363f093-faca-4112-8096-08e3aada6a56"; ID "nbis-five_prime_utr-1762"; Parent "5363f093-faca-4112-8096-08e3aada6a56"; original_biotype "five_prime_UTR";
I	PacBio	three_prime_utr	282405	282745	.	+	.	gene_id "SPAC1F5.05c"; transcript_id "5363f093-faca-4112-8096-08e3aada6a56"; ID "nbis-three_prime_utr-1762"; Parent "5363f093-faca-4112-8096-08e3aada6a56"; original_biotype "three_prime_UTR";
I	PacBio	gene	286326	289200	.	+	.	gene_id "SPAC1F5.04c"; transcript_id "abedade4-f931-405b-a7a5-e31ea1f9ef06"; ID "SPAC1F5.04c";
I	PacBio	transcript	286326	289200	.	+	.	gene_id "SPAC1F5.04c"; transcript_id "abedade4-f931-405b-a7a5-e31ea1f9ef06"; ID "abedade4-f931-405b-a7a5-e31ea1f9ef06"; Parent "SPAC1F5.04c";
I	PacBio	exon	286326	289200	.	+	.	gene_id "SPAC1F5.04c"; transcript_id "abedade4-f931-405b-a7a5-e31ea1f9ef06"; ID "exon-264"; Parent "abedade4-f931-405b-a7a5-e31ea1f9ef06";
I	PacBio	CDS	286452	289001	.	+	.	gene_id "SPAC1F5.04c"; transcript_id "abedade4-f931-405b-a7a5-e31ea1f9ef06"; ID "cds-193"; Parent "abedade4-f931-405b-a7a5-e31ea1f9ef06";
I	PacBio	five_prime_utr	286326	286451	.	+	.	gene_id "SPAC1F5.04c"; transcript_id "abedade4-f931-405b-a7a5-e31ea1f9ef06"; ID "nbis-five_prime_utr-3599"; Parent "abedade4-f931-405b-a7a5-e31ea1f9ef06"; original_biotype "five_prime_UTR";
I	PacBio	three_prime_utr	289002	289200	.	+	.	gene_id "SPAC1F5.04c"; transcript_id "abedade4-f931-405b-a7a5-e31ea1f9ef06"; ID "nbis-three_prime_utr-3616"; Parent "abedade4-f931-405b-a7a5-e31ea1f9ef06"; original_biotype "three_prime_UTR";
I	PacBio	gene	289790	291807	.	+	.	gene_id "SPAC1F5.03c"; transcript_id "SPAC1F5.03c.1-1"; ID "SPAC1F5.03c";
I	PacBio	transcript	289790	291579	.	+	.	gene_id "SPAC1F5.03c"; transcript_id "SPAC1F5.03c.1-1"; ID "SPAC1F5.03c.1-1"; Parent "SPAC1F5.03c";
I	PacBio	exon	289790	289985	.	+	.	gene_id "SPAC1F5.03c"; transcript_id "SPAC1F5.03c.1-1"; ID "exon-265"; Parent "SPAC1F5.03c.1-1";
I	PacBio	exon	290187	291579	.	+	.	gene_id "SPAC1F5.03c"; transcript_id "SPAC1F5.03c.1-1"; ID "exon-266"; Parent "SPAC1F5.03c.1-1";
I	PacBio	CDS	289952	289985	.	+	.	gene_id "SPAC1F5.03c"; transcript_id "SPAC1F5.03c.1-1"; ID "cds-194"; Parent "SPAC1F5.03c.1-1";
I	PacBio	CDS	290187	291301	.	+	.	gene_id "SPAC1F5.03c"; transcript_id "SPAC1F5.03c.1-1"; ID "cds-195"; Parent "SPAC1F5.03c.1-1";
I	PacBio	five_prime_utr	289790	289951	.	+	.	gene_id "SPAC1F5.03c"; transcript_id "SPAC1F5.03c.1-1"; ID "nbis-five_prime_utr-5966"; Parent "SPAC1F5.03c.1-1"; original_biotype "five_prime_UTR";
I	PacBio	three_prime_utr	291302	291579	.	+	.	gene_id "SPAC1F5.03c"; transcript_id "SPAC1F5.03c.1-1"; ID "nbis-three_prime_utr-5992"; Parent "SPAC1F5.03c.1-1"; original_biotype "three_prime_UTR";
I	PacBio	transcript	289790	291807	.	+	.	gene_id "SPAC1F5.03c"; transcript_id "SPAC1F5.03c.1"; ID "SPAC1F5.03c.1"; Parent "SPAC1F5.03c";
I	PacBio	exon	289790	289985	.	+	.	gene_id "SPAC1F5.03c"; transcript_id "SPAC1F5.03c.1"; ID "exon-267"; Parent "SPAC1F5.03c.1";
I	PacBio	exon	290187	291807	.	+	.	gene_id "SPAC1F5.03c"; transcript_id "SPAC1F5.03c.1"; ID "exon-268"; Parent "SPAC1F5.03c.1";
I	PacBio	CDS	289952	289985	.	+	.	gene_id "SPAC1F5.03c"; transcript_id "SPAC1F5.03c.1"; ID "cds-196"; Parent "SPAC1F5.03c.1";
I	PacBio	CDS	290187	291301	.	+	.	gene_id "SPAC1F5.03c"; transcript_id "SPAC1F5.03c.1"; ID "cds-197"; Parent "SPAC1F5.03c.1";
I	PacBio	five_prime_utr	289790	289951	.	+	.	gene_id "SPAC1F5.03c"; transcript_id "SPAC1F5.03c.1"; ID "nbis-five_prime_utr-5965"; Parent "SPAC1F5.03c.1"; original_biotype "five_prime_UTR";
I	PacBio	three_prime_utr	291302	291807	.	+	.	gene_id "SPAC1F5.03c"; transcript_id "SPAC1F5.03c.1"; ID "nbis-three_prime_utr-5991"; Parent "SPAC1F5.03c.1"; original_biotype "three_prime_UTR";
I	PacBio	gene	291760	293789	.	-	.	gene_id "SPAC1F5.02"; transcript_id "5b966f5a-8f21-46c9-88e0-9f257b8a6a41"; ID "SPAC1F5.02";
I	PacBio	transcript	291979	293789	.	-	.	gene_id "SPAC1F5.02"; transcript_id "dc9d0776-5495-43cf-a743-3c75de2d6ea9"; ID "dc9d0776-5495-43cf-a743-3c75de2d6ea9"; Parent "SPAC1F5.02";
I	PacBio	exon	291979	293789	.	-	.	gene_id "SPAC1F5.02"; transcript_id "dc9d0776-5495-43cf-a743-3c75de2d6ea9"; ID "exon-271"; Parent "dc9d0776-5495-43cf-a743-3c75de2d6ea9";
I	PacBio	CDS	292260	293738	.	-	.	gene_id "SPAC1F5.02"; transcript_id "dc9d0776-5495-43cf-a743-3c75de2d6ea9"; ID "cds-200"; Parent "dc9d0776-5495-43cf-a743-3c75de2d6ea9";
I	PacBio	five_prime_utr	293739	293789	.	-	.	gene_id "SPAC1F5.02"; transcript_id "dc9d0776-5495-43cf-a743-3c75de2d6ea9"; ID "nbis-five_prime_utr-4640"; Parent "dc9d0776-5495-43cf-a743-3c75de2d6ea9"; original_biotype "five_prime_UTR";
I	PacBio	three_prime_utr	291979	292259	.	-	.	gene_id "SPAC1F5.02"; transcript_id "dc9d0776-5495-43cf-a743-3c75de2d6ea9"; ID "nbis-three_prime_utr-4667"; Parent "dc9d0776-5495-43cf-a743-3c75de2d6ea9"; original_biotype "three_prime_UTR";
I	PacBio	transcript	292128	293789	.	-	.	gene_id "SPAC1F5.02"; transcript_id "d9f205a2-8439-44af-92db-16578f9c5782"; ID "d9f205a2-8439-44af-92db-16578f9c5782"; Parent "SPAC1F5.02";
I	PacBio	exon	292128	293789	.	-	.	gene_id "SPAC1F5.02"; transcript_id "d9f205a2-8439-44af-92db-16578f9c5782"; ID "exon-273"; Parent "d9f205a2-8439-44af-92db-16578f9c5782";
I	PacBio	CDS	292260	293738	.	-	.	gene_id "SPAC1F5.02"; transcript_id "d9f205a2-8439-44af-92db-16578f9c5782"; ID "cds-202"; Parent "d9f205a2-8439-44af-92db-16578f9c5782";
I	PacBio	five_prime_utr	293739	293789	.	-	.	gene_id "SPAC1F5.02"; transcript_id "d9f205a2-8439-44af-92db-16578f9c5782"; ID "nbis-five_prime_utr-4570"; Parent "d9f205a2-8439-44af-92db-16578f9c5782"; original_biotype "five_prime_UTR";
I	PacBio	three_prime_utr	292128	292259	.	-	.	gene_id "SPAC1F5.02"; transcript_id "d9f205a2-8439-44af-92db-16578f9c5782"; ID "nbis-three_prime_utr-4597"; Parent "d9f205a2-8439-44af-92db-16578f9c5782"; original_biotype "three_prime_UTR";
I	PacBio	transcript	291760	293789	.	-	.	gene_id "SPAC1F5.02"; transcript_id "5b966f5a-8f21-46c9-88e0-9f257b8a6a41"; ID "5b966f5a-8f21-46c9-88e0-9f257b8a6a41"; Parent "SPAC1F5.02";
I	PacBio	exon	291760	293789	.	-	.	gene_id "SPAC1F5.02"; transcript_id "5b966f5a-8f21-46c9-88e0-9f257b8a6a41"; ID "exon-269"; Parent "5b966f5a-8f21-46c9-88e0-9f257b8a6a41";
I	PacBio	CDS	292260	293738	.	-	.	gene_id "SPAC1F5.02"; transcript_id "5b966f5a-8f21-46c9-88e0-9f257b8a6a41"; ID "cds-198"; Parent "5b966f5a-8f21-46c9-88e0-9f257b8a6a41";
I	PacBio	five_prime_utr	293739	293789	.	-	.	gene_id "SPAC1F5.02"; transcript_id "5b966f5a-8f21-46c9-88e0-9f257b8a6a41"; ID "nbis-five_prime_utr-1907"; Parent "5b966f5a-8f21-46c9-88e0-9f257b8a6a41"; original_biotype "five_prime_UTR";
I	PacBio	three_prime_utr	291760	292259	.	-	.	gene_id "SPAC1F5.02"; transcript_id "5b966f5a-8f21-46c9-88e0-9f257b8a6a41"; ID "nbis-three_prime_utr-1906"; Parent "5b966f5a-8f21-46c9-88e0-9f257b8a6a41"; original_biotype "three_prime_UTR";
I	PacBio	transcript	292039	293789	.	-	.	gene_id "SPAC1F5.02"; transcript_id "8dba9b4c-2e5d-4298-ab52-fd700af551b0"; ID "8dba9b4c-2e5d-4298-ab52-fd700af551b0"; Parent "SPAC1F5.02";
I	PacBio	exon	292039	293789	.	-	.	gene_id "SPAC1F5.02"; transcript_id "8dba9b4c-2e5d-4298-ab52-fd700af551b0"; ID "exon-272"; Parent "8dba9b4c-2e5d-4298-ab52-fd700af551b0";
I	PacBio	CDS	292260	293738	.	-	.	gene_id "SPAC1F5.02"; transcript_id "8dba9b4c-2e5d-4298-ab52-fd700af551b0"; ID "cds-201"; Parent "8dba9b4c-2e5d-4298-ab52-fd700af551b0";
I	PacBio	five_prime_utr	293739	293789	.	-	.	gene_id "SPAC1F5.02"; transcript_id "8dba9b4c-2e5d-4298-ab52-fd700af551b0"; ID "nbis-five_prime_utr-2984"; Parent "8dba9b4c-2e5d-4298-ab52-fd700af551b0"; original_biotype "five_prime_UTR";
I	PacBio	three_prime_utr	292039	292259	.	-	.	gene_id "SPAC1F5.02"; transcript_id "8dba9b4c-2e5d-4298-ab52-fd700af551b0"; ID "nbis-three_prime_utr-2993"; Parent "8dba9b4c-2e5d-4298-ab52-fd700af551b0"; original_biotype "three_prime_UTR";
I	PacBio	transcript	291896	293789	.	-	.	gene_id "SPAC1F5.02"; transcript_id "80ba7ccb-4af0-4c57-bd6b-3e2c10231560"; ID "80ba7ccb-4af0-4c57-bd6b-3e2c10231560"; Parent "SPAC1F5.02";
I	PacBio	exon	291896	293789	.	-	.	gene_id "SPAC1F5.02"; transcript_id "80ba7ccb-4af0-4c57-bd6b-3e2c10231560"; ID "exon-270"; Parent "80ba7ccb-4af0-4c57-bd6b-3e2c10231560";
I	PacBio	CDS	292260	293738	.	-	.	gene_id "SPAC1F5.02"; transcript_id "80ba7ccb-4af0-4c57-bd6b-3e2c10231560"; ID "cds-199"; Parent "80ba7ccb-4af0-4c57-bd6b-3e2c10231560";
I	PacBio	five_prime_utr	293739	293789	.	-	.	gene_id "SPAC1F5.02"; transcript_id "80ba7ccb-4af0-4c57-bd6b-3e2c10231560"; ID "nbis-five_prime_utr-2709"; Parent "80ba7ccb-4af0-4c57-bd6b-3e2c10231560"; original_biotype "five_prime_UTR";
I	PacBio	three_prime_utr	291896	292259	.	-	.	gene_id "SPAC1F5.02"; transcript_id "80ba7ccb-4af0-4c57-bd6b-3e2c10231560"; ID "nbis-three_prime_utr-2715"; Parent "80ba7ccb-4af0-4c57-bd6b-3e2c10231560"; original_biotype "three_prime_UTR";
I	PomBase	gene	294591	299135	.	-	.	gene_id "SPAC18B11.11"; ID "SPAC18B11.11";
I	PomBase	transcript	294591	299135	.	-	.	gene_id "SPAC18B11.11"; transcript_id "SPAC18B11.11.1"; ID "SPAC18B11.11.1"; Parent "SPAC18B11.11"; original_biotype "mrna";
I	PomBase	exon	294591	299135	.	-	.	gene_id "SPAC18B11.11"; transcript_id "SPAC18B11.11.1"; ID "nbis-exon-1265"; Parent "SPAC18B11.11.1";
I	PomBase	CDS	294902	298786	.	-	0	gene_id "SPAC18B11.11"; transcript_id "SPAC18B11.11.1"; ID "SPAC18B11.11.1:exon:1"; Parent "SPAC18B11.11.1";
I	PomBase	five_prime_utr	298787	299135	.	-	.	gene_id "SPAC18B11.11"; transcript_id "SPAC18B11.11.1"; ID "SPAC18B11.11.1:five_prime_UTR:1"; Parent "SPAC18B11.11.1"; original_biotype "five_prime_UTR";
I	PomBase	three_prime_utr	294591	294901	.	-	.	gene_id "SPAC18B11.11"; transcript_id "SPAC18B11.11.1"; ID "SPAC18B11.11.1:three_prime_UTR:1"; Parent "SPAC18B11.11.1"; original_biotype "three_prime_UTR";
I	PacBio	gene	299331	301786	.	-	.	gene_id "SPAC18B11.10"; transcript_id "SPAC18B11.10.1"; ID "SPAC18B11.10";
I	PacBio	transcript	299331	301786	.	-	.	gene_id "SPAC18B11.10"; transcript_id "SPAC18B11.10.1"; ID "SPAC18B11.10.1"; Parent "SPAC18B11.10";
I	PacBio	exon	299331	301263	.	-	.	gene_id "SPAC18B11.10"; transcript_id "SPAC18B11.10.1"; ID "exon-274"; Parent "SPAC18B11.10.1";
I	PacBio	exon	301436	301520	.	-	.	gene_id "SPAC18B11.10"; transcript_id "SPAC18B11.10.1"; ID "exon-275"; Parent "SPAC18B11.10.1";
I	PacBio	exon	301588	301786	.	-	.	gene_id "SPAC18B11.10"; transcript_id "SPAC18B11.10.1"; ID "exon-276"; Parent "SPAC18B11.10.1";
I	PacBio	CDS	299628	301263	.	-	.	gene_id "SPAC18B11.10"; transcript_id "SPAC18B11.10.1"; ID "cds-203"; Parent "SPAC18B11.10.1";
I	PacBio	CDS	301436	301520	.	-	.	gene_id "SPAC18B11.10"; transcript_id "SPAC18B11.10.1"; ID "cds-204"; Parent "SPAC18B11.10.1";
I	PacBio	CDS	301588	301711	.	-	.	gene_id "SPAC18B11.10"; transcript_id "SPAC18B11.10.1"; ID "cds-205"; Parent "SPAC18B11.10.1";
I	PacBio	five_prime_utr	301712	301786	.	-	.	gene_id "SPAC18B11.10"; transcript_id "SPAC18B11.10.1"; ID "nbis-five_prime_utr-5850"; Parent "SPAC18B11.10.1"; original_biotype "five_prime_UTR";
I	PacBio	three_prime_utr	299331	299627	.	-	.	gene_id "SPAC18B11.10"; transcript_id "SPAC18B11.10.1"; ID "nbis-three_prime_utr-5882"; Parent "SPAC18B11.10.1"; original_biotype "three_prime_UTR";
I	PacBio	transcript	299464	301786	.	-	.	gene_id "SPAC18B11.10"; transcript_id "SPAC18B11.10.1-1"; ID "SPAC18B11.10.1-1"; Parent "SPAC18B11.10";
I	PacBio	exon	299464	301263	.	-	.	gene_id "SPAC18B11.10"; transcript_id "SPAC18B11.10.1-1"; ID "exon-277"; Parent "SPAC18B11.10.1-1";
I	PacBio	exon	301436	301520	.	-	.	gene_id "SPAC18B11.10"; transcript_id "SPAC18B11.10.1-1"; ID "exon-278"; Parent "SPAC18B11.10.1-1";
I	PacBio	exon	301588	301786	.	-	.	gene_id "SPAC18B11.10"; transcript_id "SPAC18B11.10.1-1"; ID "exon-279"; Parent "SPAC18B11.10.1-1";
I	PacBio	CDS	299628	301263	.	-	.	gene_id "SPAC18B11.10"; transcript_id "SPAC18B11.10.1-1"; ID "cds-206"; Parent "SPAC18B11.10.1-1";
I	PacBio	CDS	301436	301520	.	-	.	gene_id "SPAC18B11.10"; transcript_id "SPAC18B11.10.1-1"; ID "cds-207"; Parent "SPAC18B11.10.1-1";
I	PacBio	CDS	301588	301711	.	-	.	gene_id "SPAC18B11.10"; transcript_id "SPAC18B11.10.1-1"; ID "cds-208"; Parent "SPAC18B11.10.1-1";
I	PacBio	five_prime_utr	301712	301786	.	-	.	gene_id "SPAC18B11.10"; transcript_id "SPAC18B11.10.1-1"; ID "nbis-five_prime_utr-5851"; Parent "SPAC18B11.10.1-1"; original_biotype "five_prime_UTR";
I	PacBio	three_prime_utr	299464	299627	.	-	.	gene_id "SPAC18B11.10"; transcript_id "SPAC18B11.10.1-1"; ID "nbis-three_prime_utr-5883"; Parent "SPAC18B11.10.1-1"; original_biotype "three_prime_UTR";
I	PacBio	gene	303004	304161	.	+	.	gene_id "SPAC18B11.09c"; transcript_id "SPAC18B11.09c.1"; ID "SPAC18B11.09c";
I	PacBio	transcript	303004	304161	.	+	.	gene_id "SPAC18B11.09c"; transcript_id "SPAC18B11.09c.1"; ID "SPAC18B11.09c.1"; Parent "SPAC18B11.09c";
I	PacBio	exon	303004	303231	.	+	.	gene_id "SPAC18B11.09c"; transcript_id "SPAC18B11.09c.1"; ID "exon-281"; Parent "SPAC18B11.09c.1";
I	PacBio	exon	303334	303640	.	+	.	gene_id "SPAC18B11.09c"; transcript_id "SPAC18B11.09c.1"; ID "exon-282"; Parent "SPAC18B11.09c.1";
I	PacBio	exon	303716	303793	.	+	.	gene_id "SPAC18B11.09c"; transcript_id "SPAC18B11.09c.1"; ID "exon-283"; Parent "SPAC18B11.09c.1";
I	PacBio	exon	303852	304161	.	+	.	gene_id "SPAC18B11.09c"; transcript_id "SPAC18B11.09c.1"; ID "exon-284"; Parent "SPAC18B11.09c.1";
I	PacBio	CDS	303161	303231	.	+	.	gene_id "SPAC18B11.09c"; transcript_id "SPAC18B11.09c.1"; ID "cds-209"; Parent "SPAC18B11.09c.1";
I	PacBio	CDS	303334	303640	.	+	.	gene_id "SPAC18B11.09c"; transcript_id "SPAC18B11.09c.1"; ID "cds-210"; Parent "SPAC18B11.09c.1";
I	PacBio	CDS	303716	303793	.	+	.	gene_id "SPAC18B11.09c"; transcript_id "SPAC18B11.09c.1"; ID "cds-211"; Parent "SPAC18B11.09c.1";
I	PacBio	CDS	303852	304019	.	+	.	gene_id "SPAC18B11.09c"; transcript_id "SPAC18B11.09c.1"; ID "cds-212"; Parent "SPAC18B11.09c.1";
I	PacBio	five_prime_utr	303004	303160	.	+	.	gene_id "SPAC18B11.09c"; transcript_id "SPAC18B11.09c.1"; ID "nbis-five_prime_utr-5848"; Parent "SPAC18B11.09c.1"; original_biotype "five_prime_UTR";
I	PacBio	three_prime_utr	304020	304161	.	+	.	gene_id "SPAC18B11.09c"; transcript_id "SPAC18B11.09c.1"; ID "nbis-three_prime_utr-5880"; Parent "SPAC18B11.09c.1"; original_biotype "three_prime_UTR";
I	PacBio	transcript	303116	304161	.	+	.	gene_id "SPAC18B11.09c"; transcript_id "SPAC18B11.09c.1-1"; ID "SPAC18B11.09c.1-1"; Parent "SPAC18B11.09c";
I	PacBio	exon	303116	303231	.	+	.	gene_id "SPAC18B11.09c"; transcript_id "SPAC18B11.09c.1-1"; ID "exon-285"; Parent "SPAC18B11.09c.1-1";
I	PacBio	exon	303334	303640	.	+	.	gene_id "SPAC18B11.09c"; transcript_id "SPAC18B11.09c.1-1"; ID "exon-286"; Parent "SPAC18B11.09c.1-1";
I	PacBio	exon	303716	303793	.	+	.	gene_id "SPAC18B11.09c"; transcript_id "SPAC18B11.09c.1-1"; ID "exon-287"; Parent "SPAC18B11.09c.1-1";
I	PacBio	exon	303852	304161	.	+	.	gene_id "SPAC18B11.09c"; transcript_id "SPAC18B11.09c.1-1"; ID "exon-288"; Parent "SPAC18B11.09c.1-1";
I	PacBio	CDS	303161	303231	.	+	.	gene_id "SPAC18B11.09c"; transcript_id "SPAC18B11.09c.1-1"; ID "cds-213"; Parent "SPAC18B11.09c.1-1";
I	PacBio	CDS	303334	303640	.	+	.	gene_id "SPAC18B11.09c"; transcript_id "SPAC18B11.09c.1-1"; ID "cds-214"; Parent "SPAC18B11.09c.1-1";
I	PacBio	CDS	303716	303793	.	+	.	gene_id "SPAC18B11.09c"; transcript_id "SPAC18B11.09c.1-1"; ID "cds-215"; Parent "SPAC18B11.09c.1-1";
I	PacBio	CDS	303852	304019	.	+	.	gene_id "SPAC18B11.09c"; transcript_id "SPAC18B11.09c.1-1"; ID "cds-216"; Parent "SPAC18B11.09c.1-1";
I	PacBio	five_prime_utr	303116	303160	.	+	.	gene_id "SPAC18B11.09c"; transcript_id "SPAC18B11.09c.1-1"; ID "nbis-five_prime_utr-5849"; Parent "SPAC18B11.09c.1-1"; original_biotype "five_prime_UTR";
I	PacBio	three_prime_utr	304020	304161	.	+	.	gene_id "SPAC18B11.09c"; transcript_id "SPAC18B11.09c.1-1"; ID "nbis-three_prime_utr-5881"; Parent "SPAC18B11.09c.1-1"; original_biotype "three_prime_UTR";
I	PacBio	gene	304426	305168	.	+	.	gene_id "SPAC18B11.08c"; transcript_id "8819e79c-697a-4fb6-aacf-6aeb3e76ce15"; ID "SPAC18B11.08c";
I	PacBio	transcript	304428	305084	.	+	.	gene_id "SPAC18B11.08c"; transcript_id "ac5cb518-0c13-4355-b251-40f477325eb6"; ID "ac5cb518-0c13-4355-b251-40f477325eb6"; Parent "SPAC18B11.08c";
I	PacBio	exon	304428	304535	.	+	.	gene_id "SPAC18B11.08c"; transcript_id "ac5cb518-0c13-4355-b251-40f477325eb6"; ID "exon-304"; Parent "ac5cb518-0c13-4355-b251-40f477325eb6";
I	PacBio	exon	304674	304860	.	+	.	gene_id "SPAC18B11.08c"; transcript_id "ac5cb518-0c13-4355-b251-40f477325eb6"; ID "exon-305"; Parent "ac5cb518-0c13-4355-b251-40f477325eb6";
I	PacBio	exon	304919	304955	.	+	.	gene_id "SPAC18B11.08c"; transcript_id "ac5cb518-0c13-4355-b251-40f477325eb6"; ID "exon-306"; Parent "ac5cb518-0c13-4355-b251-40f477325eb6";
I	PacBio	exon	305000	305084	.	+	.	gene_id "SPAC18B11.08c"; transcript_id "ac5cb518-0c13-4355-b251-40f477325eb6"; ID "exon-307"; Parent "ac5cb518-0c13-4355-b251-40f477325eb6";
I	PacBio	CDS	304463	304535	.	+	.	gene_id "SPAC18B11.08c"; transcript_id "ac5cb518-0c13-4355-b251-40f477325eb6"; ID "cds-217"; Parent "ac5cb518-0c13-4355-b251-40f477325eb6";
I	PacBio	CDS	304674	304860	.	+	.	gene_id "SPAC18B11.08c"; transcript_id "ac5cb518-0c13-4355-b251-40f477325eb6"; ID "cds-218"; Parent "ac5cb518-0c13-4355-b251-40f477325eb6";
I	PacBio	CDS	304919	304955	.	+	.	gene_id "SPAC18B11.08c"; transcript_id "ac5cb518-0c13-4355-b251-40f477325eb6"; ID "cds-219"; Parent "ac5cb518-0c13-4355-b251-40f477325eb6";
I	PacBio	CDS	305000	305029	.	+	.	gene_id "SPAC18B11.08c"; transcript_id "ac5cb518-0c13-4355-b251-40f477325eb6"; ID "cds-220"; Parent "ac5cb518-0c13-4355-b251-40f477325eb6";
I	PacBio	five_prime_utr	304428	304462	.	+	.	gene_id "SPAC18B11.08c"; transcript_id "ac5cb518-0c13-4355-b251-40f477325eb6"; ID "nbis-five_prime_utr-3604"; Parent "ac5cb518-0c13-4355-b251-40f477325eb6"; original_biotype "five_prime_UTR";
I	PacBio	three_prime_utr	305030	305084	.	+	.	gene_id "SPAC18B11.08c"; transcript_id "ac5cb518-0c13-4355-b251-40f477325eb6"; ID "nbis-three_prime_utr-3621"; Parent "ac5cb518-0c13-4355-b251-40f477325eb6"; original_biotype "three_prime_UTR";
I	PacBio	transcript	304428	305084	.	+	.	gene_id "SPAC18B11.08c"; transcript_id "d656ec64-b4b0-4d82-bf64-48ccdb25ce3f"; ID "d656ec64-b4b0-4d82-bf64-48ccdb25ce3f"; Parent "SPAC18B11.08c";
I	PacBio	exon	304428	304535	.	+	.	gene_id "SPAC18B11.08c"; transcript_id "d656ec64-b4b0-4d82-bf64-48ccdb25ce3f"; ID "exon-308"; Parent "d656ec64-b4b0-4d82-bf64-48ccdb25ce3f";
I	PacBio	exon	304674	304731	.	+	.	gene_id "SPAC18B11.08c"; transcript_id "d656ec64-b4b0-4d82-bf64-48ccdb25ce3f"; ID "exon-309"; Parent "d656ec64-b4b0-4d82-bf64-48ccdb25ce3f";
I	PacBio	exon	304771	304955	.	+	.	gene_id "SPAC18B11.08c"; transcript_id "d656ec64-b4b0-4d82-bf64-48ccdb25ce3f"; ID "exon-310"; Parent "d656ec64-b4b0-4d82-bf64-48ccdb25ce3f";
I	PacBio	exon	305000	305084	.	+	.	gene_id "SPAC18B11.08c"; transcript_id "d656ec64-b4b0-4d82-bf64-48ccdb25ce3f"; ID "exon-311"; Parent "d656ec64-b4b0-4d82-bf64-48ccdb25ce3f";
I	PacBio	transcript	304428	305084	.	+	.	gene_id "SPAC18B11.08c"; transcript_id "fd484c38-0e2b-4e24-ba26-fbd36ea277b1"; ID "fd484c38-0e2b-4e24-ba26-fbd36ea277b1"; Parent "SPAC18B11.08c";
I	PacBio	exon	304428	304535	.	+	.	gene_id "SPAC18B11.08c"; transcript_id "fd484c38-0e2b-4e24-ba26-fbd36ea277b1"; ID "exon-312"; Parent "fd484c38-0e2b-4e24-ba26-fbd36ea277b1";
I	PacBio	exon	304674	304731	.	+	.	gene_id "SPAC18B11.08c"; transcript_id "fd484c38-0e2b-4e24-ba26-fbd36ea277b1"; ID "exon-313"; Parent "fd484c38-0e2b-4e24-ba26-fbd36ea277b1";
I	PacBio	exon	304771	304860	.	+	.	gene_id "SPAC18B11.08c"; transcript_id "fd484c38-0e2b-4e24-ba26-fbd36ea277b1"; ID "exon-314"; Parent "fd484c38-0e2b-4e24-ba26-fbd36ea277b1";
I	PacBio	exon	305000	305084	.	+	.	gene_id "SPAC18B11.08c"; transcript_id "fd484c38-0e2b-4e24-ba26-fbd36ea277b1"; ID "exon-315"; Parent "fd484c38-0e2b-4e24-ba26-fbd36ea277b1";
I	PacBio	transcript	304428	305084	.	+	.	gene_id "SPAC18B11.08c"; transcript_id "SPAC18B11.08c.1"; ID "SPAC18B11.08c.1"; Parent "SPAC18B11.08c";
I	PacBio	exon	304428	304535	.	+	.	gene_id "SPAC18B11.08c"; transcript_id "SPAC18B11.08c.1"; ID "exon-299"; Parent "SPAC18B11.08c.1";
I	PacBio	exon	304674	304731	.	+	.	gene_id "SPAC18B11.08c"; transcript_id "SPAC18B11.08c.1"; ID "exon-300"; Parent "SPAC18B11.08c.1";
I	PacBio	exon	304771	304860	.	+	.	gene_id "SPAC18B11.08c"; transcript_id "SPAC18B11.08c.1"; ID "exon-301"; Parent "SPAC18B11.08c.1";
I	PacBio	exon	304919	304955	.	+	.	gene_id "SPAC18B11.08c"; transcript_id "SPAC18B11.08c.1"; ID "exon-302"; Parent "SPAC18B11.08c.1";
I	PacBio	exon	305000	305084	.	+	.	gene_id "SPAC18B11.08c"; transcript_id "SPAC18B11.08c.1"; ID "exon-303"; Parent "SPAC18B11.08c.1";
I	PacBio	transcript	304428	305168	.	+	.	gene_id "SPAC18B11.08c"; transcript_id "SPAC18B11.08c.1-1"; ID "SPAC18B11.08c.1-1"; Parent "SPAC18B11.08c";
I	PacBio	exon	304428	304535	.	+	.	gene_id "SPAC18B11.08c"; transcript_id "SPAC18B11.08c.1-1"; ID "exon-316"; Parent "SPAC18B11.08c.1-1";
I	PacBio	exon	304674	304731	.	+	.	gene_id "SPAC18B11.08c"; transcript_id "SPAC18B11.08c.1-1"; ID "exon-317"; Parent "SPAC18B11.08c.1-1";
I	PacBio	exon	304771	304860	.	+	.	gene_id "SPAC18B11.08c"; transcript_id "SPAC18B11.08c.1-1"; ID "exon-318"; Parent "SPAC18B11.08c.1-1";
I	PacBio	exon	304919	304955	.	+	.	gene_id "SPAC18B11.08c"; transcript_id "SPAC18B11.08c.1-1"; ID "exon-319"; Parent "SPAC18B11.08c.1-1";
I	PacBio	exon	305000	305168	.	+	.	gene_id "SPAC18B11.08c"; transcript_id "SPAC18B11.08c.1-1"; ID "exon-320"; Parent "SPAC18B11.08c.1-1";
I	PacBio	transcript	304428	305084	.	+	.	gene_id "SPAC18B11.08c"; transcript_id "53e4eaa6-a1b1-40be-9564-5440389793c8"; ID "53e4eaa6-a1b1-40be-9564-5440389793c8"; Parent "SPAC18B11.08c";
I	PacBio	exon	304428	304535	.	+	.	gene_id "SPAC18B11.08c"; transcript_id "53e4eaa6-a1b1-40be-9564-5440389793c8"; ID "exon-293"; Parent "53e4eaa6-a1b1-40be-9564-5440389793c8";
I	PacBio	exon	304674	304860	.	+	.	gene_id "SPAC18B11.08c"; transcript_id "53e4eaa6-a1b1-40be-9564-5440389793c8"; ID "exon-294"; Parent "53e4eaa6-a1b1-40be-9564-5440389793c8";
I	PacBio	exon	305000	305084	.	+	.	gene_id "SPAC18B11.08c"; transcript_id "53e4eaa6-a1b1-40be-9564-5440389793c8"; ID "exon-295"; Parent "53e4eaa6-a1b1-40be-9564-5440389793c8";
I	PacBio	transcript	304428	305084	.	+	.	gene_id "SPAC18B11.08c"; transcript_id "780c5532-9383-40db-9e55-0025f8563057"; ID "780c5532-9383-40db-9e55-0025f8563057"; Parent "SPAC18B11.08c";
I	PacBio	exon	304428	304535	.	+	.	gene_id "SPAC18B11.08c"; transcript_id "780c5532-9383-40db-9e55-0025f8563057"; ID "exon-296"; Parent "780c5532-9383-40db-9e55-0025f8563057";
I	PacBio	exon	304674	304955	.	+	.	gene_id "SPAC18B11.08c"; transcript_id "780c5532-9383-40db-9e55-0025f8563057"; ID "exon-297"; Parent "780c5532-9383-40db-9e55-0025f8563057";
I	PacBio	exon	305000	305084	.	+	.	gene_id "SPAC18B11.08c"; transcript_id "780c5532-9383-40db-9e55-0025f8563057"; ID "exon-298"; Parent "780c5532-9383-40db-9e55-0025f8563057";
I	PacBio	transcript	304426	305084	.	+	.	gene_id "SPAC18B11.08c"; transcript_id "8819e79c-697a-4fb6-aacf-6aeb3e76ce15"; ID "8819e79c-697a-4fb6-aacf-6aeb3e76ce15"; Parent "SPAC18B11.08c";
I	PacBio	exon	304426	304535	.	+	.	gene_id "SPAC18B11.08c"; transcript_id "8819e79c-697a-4fb6-aacf-6aeb3e76ce15"; ID "exon-289"; Parent "8819e79c-697a-4fb6-aacf-6aeb3e76ce15";
I	PacBio	exon	304674	304731	.	+	.	gene_id "SPAC18B11.08c"; transcript_id "8819e79c-697a-4fb6-aacf-6aeb3e76ce15"; ID "exon-290"; Parent "8819e79c-697a-4fb6-aacf-6aeb3e76ce15";
I	PacBio	exon	304919	304955	.	+	.	gene_id "SPAC18B11.08c"; transcript_id "8819e79c-697a-4fb6-aacf-6aeb3e76ce15"; ID "exon-291"; Parent "8819e79c-697a-4fb6-aacf-6aeb3e76ce15";
I	PacBio	exon	305000	305084	.	+	.	gene_id "SPAC18B11.08c"; transcript_id "8819e79c-697a-4fb6-aacf-6aeb3e76ce15"; ID "exon-292"; Parent "8819e79c-697a-4fb6-aacf-6aeb3e76ce15";
I	PacBio	gene	305602	306762	.	+	.	gene_id "SPAC18B11.07c"; transcript_id "SPAC18B11.07c.1-1"; ID "SPAC18B11.07c";
I	PacBio	transcript	305602	306687	.	+	.	gene_id "SPAC18B11.07c"; transcript_id "SPAC18B11.07c.1-1"; ID "SPAC18B11.07c.1-1"; Parent "SPAC18B11.07c";
I	PacBio	exon	305602	305764	.	+	.	gene_id "SPAC18B11.07c"; transcript_id "SPAC18B11.07c.1-1"; ID "exon-321"; Parent "SPAC18B11.07c.1-1";
I	PacBio	exon	305812	305876	.	+	.	gene_id "SPAC18B11.07c"; transcript_id "SPAC18B11.07c.1-1"; ID "exon-322"; Parent "SPAC18B11.07c.1-1";
I	PacBio	exon	306090	306210	.	+	.	gene_id "SPAC18B11.07c"; transcript_id "SPAC18B11.07c.1-1"; ID "exon-323"; Parent "SPAC18B11.07c.1-1";
I	PacBio	exon	306316	306419	.	+	.	gene_id "SPAC18B11.07c"; transcript_id "SPAC18B11.07c.1-1"; ID "exon-324"; Parent "SPAC18B11.07c.1-1";
I	PacBio	exon	306468	306687	.	+	.	gene_id "SPAC18B11.07c"; transcript_id "SPAC18B11.07c.1-1"; ID "exon-325"; Parent "SPAC18B11.07c.1-1";
I	PacBio	CDS	305723	305764	.	+	.	gene_id "SPAC18B11.07c"; transcript_id "SPAC18B11.07c.1-1"; ID "cds-221"; Parent "SPAC18B11.07c.1-1";
I	PacBio	CDS	305812	305876	.	+	.	gene_id "SPAC18B11.07c"; transcript_id "SPAC18B11.07c.1-1"; ID "cds-222"; Parent "SPAC18B11.07c.1-1";
I	PacBio	CDS	306090	306210	.	+	.	gene_id "SPAC18B11.07c"; transcript_id "SPAC18B11.07c.1-1"; ID "cds-223"; Parent "SPAC18B11.07c.1-1";
I	PacBio	CDS	306316	306419	.	+	.	gene_id "SPAC18B11.07c"; transcript_id "SPAC18B11.07c.1-1"; ID "cds-224"; Parent "SPAC18B11.07c.1-1";
I	PacBio	CDS	306468	306591	.	+	.	gene_id "SPAC18B11.07c"; transcript_id "SPAC18B11.07c.1-1"; ID "cds-225"; Parent "SPAC18B11.07c.1-1";
I	PacBio	five_prime_utr	305602	305722	.	+	.	gene_id "SPAC18B11.07c"; transcript_id "SPAC18B11.07c.1-1"; ID "nbis-five_prime_utr-5845"; Parent "SPAC18B11.07c.1-1"; original_biotype "five_prime_UTR";
I	PacBio	three_prime_utr	306592	306687	.	+	.	gene_id "SPAC18B11.07c"; transcript_id "SPAC18B11.07c.1-1"; ID "nbis-three_prime_utr-5877"; Parent "SPAC18B11.07c.1-1"; original_biotype "three_prime_UTR";
I	PacBio	transcript	305602	306762	.	+	.	gene_id "SPAC18B11.07c"; transcript_id "SPAC18B11.07c.1"; ID "SPAC18B11.07c.1"; Parent "SPAC18B11.07c";
I	PacBio	exon	305602	305764	.	+	.	gene_id "SPAC18B11.07c"; transcript_id "SPAC18B11.07c.1"; ID "exon-334"; Parent "SPAC18B11.07c.1";
I	PacBio	exon	305812	305876	.	+	.	gene_id "SPAC18B11.07c"; transcript_id "SPAC18B11.07c.1"; ID "exon-335"; Parent "SPAC18B11.07c.1";
I	PacBio	exon	306090	306210	.	+	.	gene_id "SPAC18B11.07c"; transcript_id "SPAC18B11.07c.1"; ID "exon-336"; Parent "SPAC18B11.07c.1";
I	PacBio	exon	306316	306419	.	+	.	gene_id "SPAC18B11.07c"; transcript_id "SPAC18B11.07c.1"; ID "exon-337"; Parent "SPAC18B11.07c.1";
I	PacBio	exon	306468	306762	.	+	.	gene_id "SPAC18B11.07c"; transcript_id "SPAC18B11.07c.1"; ID "exon-338"; Parent "SPAC18B11.07c.1";
I	PacBio	CDS	305723	305764	.	+	.	gene_id "SPAC18B11.07c"; transcript_id "SPAC18B11.07c.1"; ID "cds-229"; Parent "SPAC18B11.07c.1";
I	PacBio	CDS	305812	305876	.	+	.	gene_id "SPAC18B11.07c"; transcript_id "SPAC18B11.07c.1"; ID "cds-230"; Parent "SPAC18B11.07c.1";
I	PacBio	CDS	306090	306210	.	+	.	gene_id "SPAC18B11.07c"; transcript_id "SPAC18B11.07c.1"; ID "cds-231"; Parent "SPAC18B11.07c.1";
I	PacBio	CDS	306316	306419	.	+	.	gene_id "SPAC18B11.07c"; transcript_id "SPAC18B11.07c.1"; ID "cds-232"; Parent "SPAC18B11.07c.1";
I	PacBio	CDS	306468	306591	.	+	.	gene_id "SPAC18B11.07c"; transcript_id "SPAC18B11.07c.1"; ID "cds-233"; Parent "SPAC18B11.07c.1";
I	PacBio	five_prime_utr	305602	305722	.	+	.	gene_id "SPAC18B11.07c"; transcript_id "SPAC18B11.07c.1"; ID "nbis-five_prime_utr-5844"; Parent "SPAC18B11.07c.1"; original_biotype "five_prime_UTR";
I	PacBio	three_prime_utr	306592	306762	.	+	.	gene_id "SPAC18B11.07c"; transcript_id "SPAC18B11.07c.1"; ID "nbis-three_prime_utr-5876"; Parent "SPAC18B11.07c.1"; original_biotype "three_prime_UTR";
I	PacBio	transcript	305698	306687	.	+	.	gene_id "SPAC18B11.07c"; transcript_id "SPAC18B11.07c.1-3"; ID "SPAC18B11.07c.1-3"; Parent "SPAC18B11.07c";
I	PacBio	exon	305698	305764	.	+	.	gene_id "SPAC18B11.07c"; transcript_id "SPAC18B11.07c.1-3"; ID "exon-339"; Parent "SPAC18B11.07c.1-3";
I	PacBio	exon	305812	305876	.	+	.	gene_id "SPAC18B11.07c"; transcript_id "SPAC18B11.07c.1-3"; ID "exon-340"; Parent "SPAC18B11.07c.1-3";
I	PacBio	exon	306090	306210	.	+	.	gene_id "SPAC18B11.07c"; transcript_id "SPAC18B11.07c.1-3"; ID "exon-341"; Parent "SPAC18B11.07c.1-3";
I	PacBio	exon	306316	306419	.	+	.	gene_id "SPAC18B11.07c"; transcript_id "SPAC18B11.07c.1-3"; ID "exon-342"; Parent "SPAC18B11.07c.1-3";
I	PacBio	exon	306468	306687	.	+	.	gene_id "SPAC18B11.07c"; transcript_id "SPAC18B11.07c.1-3"; ID "exon-343"; Parent "SPAC18B11.07c.1-3";
I	PacBio	CDS	305723	305764	.	+	.	gene_id "SPAC18B11.07c"; transcript_id "SPAC18B11.07c.1-3"; ID "cds-234"; Parent "SPAC18B11.07c.1-3";
I	PacBio	CDS	305812	305876	.	+	.	gene_id "SPAC18B11.07c"; transcript_id "SPAC18B11.07c.1-3"; ID "cds-235"; Parent "SPAC18B11.07c.1-3";
I	PacBio	CDS	306090	306210	.	+	.	gene_id "SPAC18B11.07c"; transcript_id "SPAC18B11.07c.1-3"; ID "cds-236"; Parent "SPAC18B11.07c.1-3";
I	PacBio	CDS	306316	306419	.	+	.	gene_id "SPAC18B11.07c"; transcript_id "SPAC18B11.07c.1-3"; ID "cds-237"; Parent "SPAC18B11.07c.1-3";
I	PacBio	CDS	306468	306591	.	+	.	gene_id "SPAC18B11.07c"; transcript_id "SPAC18B11.07c.1-3"; ID "cds-238"; Parent "SPAC18B11.07c.1-3";
I	PacBio	five_prime_utr	305698	305722	.	+	.	gene_id "SPAC18B11.07c"; transcript_id "SPAC18B11.07c.1-3"; ID "nbis-five_prime_utr-5847"; Parent "SPAC18B11.07c.1-3"; original_biotype "five_prime_UTR";
I	PacBio	three_prime_utr	306592	306687	.	+	.	gene_id "SPAC18B11.07c"; transcript_id "SPAC18B11.07c.1-3"; ID "nbis-three_prime_utr-5879"; Parent "SPAC18B11.07c.1-3"; original_biotype "three_prime_UTR";
I	PacBio	transcript	305698	306762	.	+	.	gene_id "SPAC18B11.07c"; transcript_id "SPAC18B11.07c.1-2"; ID "SPAC18B11.07c.1-2"; Parent "SPAC18B11.07c";
I	PacBio	exon	305698	305764	.	+	.	gene_id "SPAC18B11.07c"; transcript_id "SPAC18B11.07c.1-2"; ID "exon-344"; Parent "SPAC18B11.07c.1-2";
I	PacBio	exon	305812	305876	.	+	.	gene_id "SPAC18B11.07c"; transcript_id "SPAC18B11.07c.1-2"; ID "exon-345"; Parent "SPAC18B11.07c.1-2";
I	PacBio	exon	306090	306210	.	+	.	gene_id "SPAC18B11.07c"; transcript_id "SPAC18B11.07c.1-2"; ID "exon-346"; Parent "SPAC18B11.07c.1-2";
I	PacBio	exon	306316	306419	.	+	.	gene_id "SPAC18B11.07c"; transcript_id "SPAC18B11.07c.1-2"; ID "exon-347"; Parent "SPAC18B11.07c.1-2";
I	PacBio	exon	306468	306762	.	+	.	gene_id "SPAC18B11.07c"; transcript_id "SPAC18B11.07c.1-2"; ID "exon-348"; Parent "SPAC18B11.07c.1-2";
I	PacBio	CDS	305723	305764	.	+	.	gene_id "SPAC18B11.07c"; transcript_id "SPAC18B11.07c.1-2"; ID "cds-239"; Parent "SPAC18B11.07c.1-2";
I	PacBio	CDS	305812	305876	.	+	.	gene_id "SPAC18B11.07c"; transcript_id "SPAC18B11.07c.1-2"; ID "cds-240"; Parent "SPAC18B11.07c.1-2";
I	PacBio	CDS	306090	306210	.	+	.	gene_id "SPAC18B11.07c"; transcript_id "SPAC18B11.07c.1-2"; ID "cds-241"; Parent "SPAC18B11.07c.1-2";
I	PacBio	CDS	306316	306419	.	+	.	gene_id "SPAC18B11.07c"; transcript_id "SPAC18B11.07c.1-2"; ID "cds-242"; Parent "SPAC18B11.07c.1-2";
I	PacBio	CDS	306468	306591	.	+	.	gene_id "SPAC18B11.07c"; transcript_id "SPAC18B11.07c.1-2"; ID "cds-243"; Parent "SPAC18B11.07c.1-2";
I	PacBio	five_prime_utr	305698	305722	.	+	.	gene_id "SPAC18B11.07c"; transcript_id "SPAC18B11.07c.1-2"; ID "nbis-five_prime_utr-5846"; Parent "SPAC18B11.07c.1-2"; original_biotype "five_prime_UTR";
I	PacBio	three_prime_utr	306592	306762	.	+	.	gene_id "SPAC18B11.07c"; transcript_id "SPAC18B11.07c.1-2"; ID "nbis-three_prime_utr-5878"; Parent "SPAC18B11.07c.1-2"; original_biotype "three_prime_UTR";
I	PacBio	transcript	305602	306762	.	+	.	gene_id "SPAC18B11.07c"; transcript_id "20d58b60-13c8-4fd8-bd94-ddac9dbd0e19"; ID "20d58b60-13c8-4fd8-bd94-ddac9dbd0e19"; Parent "SPAC18B11.07c";
I	PacBio	exon	305602	305764	.	+	.	gene_id "SPAC18B11.07c"; transcript_id "20d58b60-13c8-4fd8-bd94-ddac9dbd0e19"; ID "exon-326"; Parent "20d58b60-13c8-4fd8-bd94-ddac9dbd0e19";
I	PacBio	exon	305812	306210	.	+	.	gene_id "SPAC18B11.07c"; transcript_id "20d58b60-13c8-4fd8-bd94-ddac9dbd0e19"; ID "exon-327"; Parent "20d58b60-13c8-4fd8-bd94-ddac9dbd0e19";
I	PacBio	exon	306316	306419	.	+	.	gene_id "SPAC18B11.07c"; transcript_id "20d58b60-13c8-4fd8-bd94-ddac9dbd0e19"; ID "exon-328"; Parent "20d58b60-13c8-4fd8-bd94-ddac9dbd0e19";
I	PacBio	exon	306468	306762	.	+	.	gene_id "SPAC18B11.07c"; transcript_id "20d58b60-13c8-4fd8-bd94-ddac9dbd0e19"; ID "exon-329"; Parent "20d58b60-13c8-4fd8-bd94-ddac9dbd0e19";
I	PacBio	transcript	305602	306762	.	+	.	gene_id "SPAC18B11.07c"; transcript_id "95014b13-6ffe-45b5-92bd-7588dfcf5eab"; ID "95014b13-6ffe-45b5-92bd-7588dfcf5eab"; Parent "SPAC18B11.07c";
I	PacBio	exon	305602	305764	.	+	.	gene_id "SPAC18B11.07c"; transcript_id "95014b13-6ffe-45b5-92bd-7588dfcf5eab"; ID "exon-330"; Parent "95014b13-6ffe-45b5-92bd-7588dfcf5eab";
I	PacBio	exon	305812	305876	.	+	.	gene_id "SPAC18B11.07c"; transcript_id "95014b13-6ffe-45b5-92bd-7588dfcf5eab"; ID "exon-331"; Parent "95014b13-6ffe-45b5-92bd-7588dfcf5eab";
I	PacBio	exon	306090	306419	.	+	.	gene_id "SPAC18B11.07c"; transcript_id "95014b13-6ffe-45b5-92bd-7588dfcf5eab"; ID "exon-332"; Parent "95014b13-6ffe-45b5-92bd-7588dfcf5eab";
I	PacBio	exon	306468	306762	.	+	.	gene_id "SPAC18B11.07c"; transcript_id "95014b13-6ffe-45b5-92bd-7588dfcf5eab"; ID "exon-333"; Parent "95014b13-6ffe-45b5-92bd-7588dfcf5eab";
I	PacBio	CDS	305723	305764	.	+	.	gene_id "SPAC18B11.07c"; transcript_id "95014b13-6ffe-45b5-92bd-7588dfcf5eab"; ID "cds-226"; Parent "95014b13-6ffe-45b5-92bd-7588dfcf5eab";
I	PacBio	CDS	305812	305876	.	+	.	gene_id "SPAC18B11.07c"; transcript_id "95014b13-6ffe-45b5-92bd-7588dfcf5eab"; ID "cds-227"; Parent "95014b13-6ffe-45b5-92bd-7588dfcf5eab";
I	PacBio	CDS	306090	306249	.	+	.	gene_id "SPAC18B11.07c"; transcript_id "95014b13-6ffe-45b5-92bd-7588dfcf5eab"; ID "cds-228"; Parent "95014b13-6ffe-45b5-92bd-7588dfcf5eab";
I	PacBio	five_prime_utr	305602	305722	.	+	.	gene_id "SPAC18B11.07c"; transcript_id "95014b13-6ffe-45b5-92bd-7588dfcf5eab"; ID "nbis-five_prime_utr-3111"; Parent "95014b13-6ffe-45b5-92bd-7588dfcf5eab"; original_biotype "five_prime_UTR";
I	PacBio	three_prime_utr	306250	306419	.	+	.	gene_id "SPAC18B11.07c"; transcript_id "95014b13-6ffe-45b5-92bd-7588dfcf5eab"; ID "nbis-three_prime_utr-3123"; Parent "95014b13-6ffe-45b5-92bd-7588dfcf5eab"; original_biotype "three_prime_UTR";
I	PacBio	three_prime_utr	306468	306762	.	+	.	gene_id "SPAC18B11.07c"; transcript_id "95014b13-6ffe-45b5-92bd-7588dfcf5eab"; ID "nbis-three_prime_utr-3123"; Parent "95014b13-6ffe-45b5-92bd-7588dfcf5eab"; original_biotype "three_prime_UTR";
I	PacBio	gene	306760	308031	.	-	.	gene_id "SPAC18B11.06"; transcript_id "4c481de7-e836-43b0-8165-5f16f276d44b"; ID "SPAC18B11.06";
I	PacBio	transcript	306760	308031	.	-	.	gene_id "SPAC18B11.06"; transcript_id "4c481de7-e836-43b0-8165-5f16f276d44b"; ID "4c481de7-e836-43b0-8165-5f16f276d44b"; Parent "SPAC18B11.06";
I	PacBio	exon	306760	308031	.	-	.	gene_id "SPAC18B11.06"; transcript_id "4c481de7-e836-43b0-8165-5f16f276d44b"; ID "exon-349"; Parent "4c481de7-e836-43b0-8165-5f16f276d44b";
I	PacBio	CDS	306964	307947	.	-	.	gene_id "SPAC18B11.06"; transcript_id "4c481de7-e836-43b0-8165-5f16f276d44b"; ID "cds-244"; Parent "4c481de7-e836-43b0-8165-5f16f276d44b";
I	PacBio	five_prime_utr	307948	308031	.	-	.	gene_id "SPAC18B11.06"; transcript_id "4c481de7-e836-43b0-8165-5f16f276d44b"; ID "nbis-five_prime_utr-1624"; Parent "4c481de7-e836-43b0-8165-5f16f276d44b"; original_biotype "five_prime_UTR";
I	PacBio	three_prime_utr	306760	306963	.	-	.	gene_id "SPAC18B11.06"; transcript_id "4c481de7-e836-43b0-8165-5f16f276d44b"; ID "nbis-three_prime_utr-1622"; Parent "4c481de7-e836-43b0-8165-5f16f276d44b"; original_biotype "three_prime_UTR";
I	PacBio	transcript	306764	308031	.	-	.	gene_id "SPAC18B11.06"; transcript_id "1d963beb-4498-45f8-b89d-24378c54df53"; ID "1d963beb-4498-45f8-b89d-24378c54df53"; Parent "SPAC18B11.06";
I	PacBio	exon	306764	308031	.	-	.	gene_id "SPAC18B11.06"; transcript_id "1d963beb-4498-45f8-b89d-24378c54df53"; ID "exon-350"; Parent "1d963beb-4498-45f8-b89d-24378c54df53";
I	PacBio	CDS	306964	307947	.	-	.	gene_id "SPAC18B11.06"; transcript_id "1d963beb-4498-45f8-b89d-24378c54df53"; ID "cds-245"; Parent "1d963beb-4498-45f8-b89d-24378c54df53";
I	PacBio	five_prime_utr	307948	308031	.	-	.	gene_id "SPAC18B11.06"; transcript_id "1d963beb-4498-45f8-b89d-24378c54df53"; ID "nbis-five_prime_utr-633"; Parent "1d963beb-4498-45f8-b89d-24378c54df53"; original_biotype "five_prime_UTR";
I	PacBio	three_prime_utr	306764	306963	.	-	.	gene_id "SPAC18B11.06"; transcript_id "1d963beb-4498-45f8-b89d-24378c54df53"; ID "nbis-three_prime_utr-634"; Parent "1d963beb-4498-45f8-b89d-24378c54df53"; original_biotype "three_prime_UTR";
I	PacBio	transcript	306817	308031	.	-	.	gene_id "SPAC18B11.06"; transcript_id "7f3130fb-5690-4068-a801-9272473e5176"; ID "7f3130fb-5690-4068-a801-9272473e5176"; Parent "SPAC18B11.06";
I	PacBio	exon	306817	308031	.	-	.	gene_id "SPAC18B11.06"; transcript_id "7f3130fb-5690-4068-a801-9272473e5176"; ID "exon-351"; Parent "7f3130fb-5690-4068-a801-9272473e5176";
I	PacBio	CDS	306964	307947	.	-	.	gene_id "SPAC18B11.06"; transcript_id "7f3130fb-5690-4068-a801-9272473e5176"; ID "cds-246"; Parent "7f3130fb-5690-4068-a801-9272473e5176";
I	PacBio	five_prime_utr	307948	308031	.	-	.	gene_id "SPAC18B11.06"; transcript_id "7f3130fb-5690-4068-a801-9272473e5176"; ID "nbis-five_prime_utr-2681"; Parent "7f3130fb-5690-4068-a801-9272473e5176"; original_biotype "five_prime_UTR";
I	PacBio	three_prime_utr	306817	306963	.	-	.	gene_id "SPAC18B11.06"; transcript_id "7f3130fb-5690-4068-a801-9272473e5176"; ID "nbis-three_prime_utr-2687"; Parent "7f3130fb-5690-4068-a801-9272473e5176"; original_biotype "three_prime_UTR";
I	PacBio	gene	308272	309916	.	-	.	gene_id "SPAC18B11.05"; transcript_id "3e8e8ffc-a76e-4f7a-bc6c-d1a02bf6f4d5"; ID "SPAC18B11.05";
I	PacBio	transcript	308272	309916	.	-	.	gene_id "SPAC18B11.05"; transcript_id "SPAC18B11.05.1"; ID "SPAC18B11.05.1"; Parent "SPAC18B11.05";
I	PacBio	exon	308272	309719	.	-	.	gene_id "SPAC18B11.05"; transcript_id "SPAC18B11.05.1"; ID "exon-354"; Parent "SPAC18B11.05.1";
I	PacBio	exon	309751	309839	.	-	.	gene_id "SPAC18B11.05"; transcript_id "SPAC18B11.05.1"; ID "exon-355"; Parent "SPAC18B11.05.1";
I	PacBio	exon	309889	309916	.	-	.	gene_id "SPAC18B11.05"; transcript_id "SPAC18B11.05.1"; ID "exon-356"; Parent "SPAC18B11.05.1";
I	PacBio	CDS	308381	309595	.	-	.	gene_id "SPAC18B11.05"; transcript_id "SPAC18B11.05.1"; ID "cds-248"; Parent "SPAC18B11.05.1";
I	PacBio	five_prime_utr	309596	309719	.	-	.	gene_id "SPAC18B11.05"; transcript_id "SPAC18B11.05.1"; ID "nbis-five_prime_utr-5842"; Parent "SPAC18B11.05.1"; original_biotype "five_prime_UTR";
I	PacBio	five_prime_utr	309751	309839	.	-	.	gene_id "SPAC18B11.05"; transcript_id "SPAC18B11.05.1"; ID "nbis-five_prime_utr-5842"; Parent "SPAC18B11.05.1"; original_biotype "five_prime_UTR";
I	PacBio	five_prime_utr	309889	309916	.	-	.	gene_id "SPAC18B11.05"; transcript_id "SPAC18B11.05.1"; ID "nbis-five_prime_utr-5842"; Parent "SPAC18B11.05.1"; original_biotype "five_prime_UTR";
I	PacBio	three_prime_utr	308272	308380	.	-	.	gene_id "SPAC18B11.05"; transcript_id "SPAC18B11.05.1"; ID "nbis-three_prime_utr-5874"; Parent "SPAC18B11.05.1"; original_biotype "three_prime_UTR";
I	PacBio	transcript	308322	309916	.	-	.	gene_id "SPAC18B11.05"; transcript_id "SPAC18B11.05.1-1"; ID "SPAC18B11.05.1-1"; Parent "SPAC18B11.05";
I	PacBio	exon	308322	309719	.	-	.	gene_id "SPAC18B11.05"; transcript_id "SPAC18B11.05.1-1"; ID "exon-357"; Parent "SPAC18B11.05.1-1";
I	PacBio	exon	309751	309839	.	-	.	gene_id "SPAC18B11.05"; transcript_id "SPAC18B11.05.1-1"; ID "exon-358"; Parent "SPAC18B11.05.1-1";
I	PacBio	exon	309889	309916	.	-	.	gene_id "SPAC18B11.05"; transcript_id "SPAC18B11.05.1-1"; ID "exon-359"; Parent "SPAC18B11.05.1-1";
I	PacBio	CDS	308381	309595	.	-	.	gene_id "SPAC18B11.05"; transcript_id "SPAC18B11.05.1-1"; ID "cds-249"; Parent "SPAC18B11.05.1-1";
I	PacBio	five_prime_utr	309596	309719	.	-	.	gene_id "SPAC18B11.05"; transcript_id "SPAC18B11.05.1-1"; ID "nbis-five_prime_utr-5843"; Parent "SPAC18B11.05.1-1"; original_biotype "five_prime_UTR";
I	PacBio	five_prime_utr	309751	309839	.	-	.	gene_id "SPAC18B11.05"; transcript_id "SPAC18B11.05.1-1"; ID "nbis-five_prime_utr-5843"; Parent "SPAC18B11.05.1-1"; original_biotype "five_prime_UTR";
I	PacBio	five_prime_utr	309889	309916	.	-	.	gene_id "SPAC18B11.05"; transcript_id "SPAC18B11.05.1-1"; ID "nbis-five_prime_utr-5843"; Parent "SPAC18B11.05.1-1"; original_biotype "five_prime_UTR";
I	PacBio	three_prime_utr	308322	308380	.	-	.	gene_id "SPAC18B11.05"; transcript_id "SPAC18B11.05.1-1"; ID "nbis-three_prime_utr-5875"; Parent "SPAC18B11.05.1-1"; original_biotype "three_prime_UTR";
I	PacBio	transcript	308272	309916	.	-	.	gene_id "SPAC18B11.05"; transcript_id "3e8e8ffc-a76e-4f7a-bc6c-d1a02bf6f4d5"; ID "3e8e8ffc-a76e-4f7a-bc6c-d1a02bf6f4d5"; Parent "SPAC18B11.05";
I	PacBio	exon	308272	309719	.	-	.	gene_id "SPAC18B11.05"; transcript_id "3e8e8ffc-a76e-4f7a-bc6c-d1a02bf6f4d5"; ID "exon-352"; Parent "3e8e8ffc-a76e-4f7a-bc6c-d1a02bf6f4d5";
I	PacBio	exon	309889	309916	.	-	.	gene_id "SPAC18B11.05"; transcript_id "3e8e8ffc-a76e-4f7a-bc6c-d1a02bf6f4d5"; ID "exon-353"; Parent "3e8e8ffc-a76e-4f7a-bc6c-d1a02bf6f4d5";
I	PacBio	CDS	308381	309595	.	-	.	gene_id "SPAC18B11.05"; transcript_id "3e8e8ffc-a76e-4f7a-bc6c-d1a02bf6f4d5"; ID "cds-247"; Parent "3e8e8ffc-a76e-4f7a-bc6c-d1a02bf6f4d5";
I	PacBio	five_prime_utr	309596	309719	.	-	.	gene_id "SPAC18B11.05"; transcript_id "3e8e8ffc-a76e-4f7a-bc6c-d1a02bf6f4d5"; ID "nbis-five_prime_utr-1321"; Parent "3e8e8ffc-a76e-4f7a-bc6c-d1a02bf6f4d5"; original_biotype "five_prime_UTR";
I	PacBio	five_prime_utr	309889	309916	.	-	.	gene_id "SPAC18B11.05"; transcript_id "3e8e8ffc-a76e-4f7a-bc6c-d1a02bf6f4d5"; ID "nbis-five_prime_utr-1321"; Parent "3e8e8ffc-a76e-4f7a-bc6c-d1a02bf6f4d5"; original_biotype "five_prime_UTR";
I	PacBio	three_prime_utr	308272	308380	.	-	.	gene_id "SPAC18B11.05"; transcript_id "3e8e8ffc-a76e-4f7a-bc6c-d1a02bf6f4d5"; ID "nbis-three_prime_utr-1321"; Parent "3e8e8ffc-a76e-4f7a-bc6c-d1a02bf6f4d5"; original_biotype "three_prime_UTR";
I	PacBio	gene	310157	311534	.	-	.	gene_id "SPAC18B11.04"; transcript_id "SPAC18B11.04.1-1"; ID "SPAC18B11.04";
I	PacBio	transcript	310157	311470	.	-	.	gene_id "SPAC18B11.04"; transcript_id "SPAC18B11.04.1-1"; ID "SPAC18B11.04.1-1"; Parent "SPAC18B11.04";
I	PacBio	exon	310157	310790	.	-	.	gene_id "SPAC18B11.04"; transcript_id "SPAC18B11.04.1-1"; ID "exon-360"; Parent "SPAC18B11.04.1-1";
I	PacBio	exon	310837	311180	.	-	.	gene_id "SPAC18B11.04"; transcript_id "SPAC18B11.04.1-1"; ID "exon-361"; Parent "SPAC18B11.04.1-1";
I	PacBio	exon	311299	311331	.	-	.	gene_id "SPAC18B11.04"; transcript_id "SPAC18B11.04.1-1"; ID "exon-362"; Parent "SPAC18B11.04.1-1";
I	PacBio	exon	311371	311470	.	-	.	gene_id "SPAC18B11.04"; transcript_id "SPAC18B11.04.1-1"; ID "exon-363"; Parent "SPAC18B11.04.1-1";
I	PacBio	CDS	310659	310790	.	-	.	gene_id "SPAC18B11.04"; transcript_id "SPAC18B11.04.1-1"; ID "cds-250"; Parent "SPAC18B11.04.1-1";
I	PacBio	CDS	310837	311180	.	-	.	gene_id "SPAC18B11.04"; transcript_id "SPAC18B11.04.1-1"; ID "cds-251"; Parent "SPAC18B11.04.1-1";
I	PacBio	CDS	311299	311331	.	-	.	gene_id "SPAC18B11.04"; transcript_id "SPAC18B11.04.1-1"; ID "cds-252"; Parent "SPAC18B11.04.1-1";
I	PacBio	CDS	311371	311434	.	-	.	gene_id "SPAC18B11.04"; transcript_id "SPAC18B11.04.1-1"; ID "cds-253"; Parent "SPAC18B11.04.1-1";
I	PacBio	five_prime_utr	311435	311470	.	-	.	gene_id "SPAC18B11.04"; transcript_id "SPAC18B11.04.1-1"; ID "nbis-five_prime_utr-5839"; Parent "SPAC18B11.04.1-1"; original_biotype "five_prime_UTR";
I	PacBio	three_prime_utr	310157	310658	.	-	.	gene_id "SPAC18B11.04"; transcript_id "SPAC18B11.04.1-1"; ID "nbis-three_prime_utr-5871"; Parent "SPAC18B11.04.1-1"; original_biotype "three_prime_UTR";
I	PacBio	transcript	310157	311534	.	-	.	gene_id "SPAC18B11.04"; transcript_id "SPAC18B11.04.1"; ID "SPAC18B11.04.1"; Parent "SPAC18B11.04";
I	PacBio	exon	310157	310790	.	-	.	gene_id "SPAC18B11.04"; transcript_id "SPAC18B11.04.1"; ID "exon-370"; Parent "SPAC18B11.04.1";
I	PacBio	exon	310837	311180	.	-	.	gene_id "SPAC18B11.04"; transcript_id "SPAC18B11.04.1"; ID "exon-371"; Parent "SPAC18B11.04.1";
I	PacBio	exon	311299	311331	.	-	.	gene_id "SPAC18B11.04"; transcript_id "SPAC18B11.04.1"; ID "exon-372"; Parent "SPAC18B11.04.1";
I	PacBio	exon	311371	311534	.	-	.	gene_id "SPAC18B11.04"; transcript_id "SPAC18B11.04.1"; ID "exon-373"; Parent "SPAC18B11.04.1";
I	PacBio	CDS	310659	310790	.	-	.	gene_id "SPAC18B11.04"; transcript_id "SPAC18B11.04.1"; ID "cds-259"; Parent "SPAC18B11.04.1";
I	PacBio	CDS	310837	311180	.	-	.	gene_id "SPAC18B11.04"; transcript_id "SPAC18B11.04.1"; ID "cds-260"; Parent "SPAC18B11.04.1";
I	PacBio	CDS	311299	311331	.	-	.	gene_id "SPAC18B11.04"; transcript_id "SPAC18B11.04.1"; ID "cds-261"; Parent "SPAC18B11.04.1";
I	PacBio	CDS	311371	311434	.	-	.	gene_id "SPAC18B11.04"; transcript_id "SPAC18B11.04.1"; ID "cds-262"; Parent "SPAC18B11.04.1";
I	PacBio	five_prime_utr	311435	311534	.	-	.	gene_id "SPAC18B11.04"; transcript_id "SPAC18B11.04.1"; ID "nbis-five_prime_utr-5838"; Parent "SPAC18B11.04.1"; original_biotype "five_prime_UTR";
I	PacBio	three_prime_utr	310157	310658	.	-	.	gene_id "SPAC18B11.04"; transcript_id "SPAC18B11.04.1"; ID "nbis-three_prime_utr-5870"; Parent "SPAC18B11.04.1"; original_biotype "three_prime_UTR";
I	PacBio	transcript	310216	311470	.	-	.	gene_id "SPAC18B11.04"; transcript_id "SPAC18B11.04.1-3"; ID "SPAC18B11.04.1-3"; Parent "SPAC18B11.04";
I	PacBio	exon	310216	310790	.	-	.	gene_id "SPAC18B11.04"; transcript_id "SPAC18B11.04.1-3"; ID "exon-374"; Parent "SPAC18B11.04.1-3";
I	PacBio	exon	310837	311180	.	-	.	gene_id "SPAC18B11.04"; transcript_id "SPAC18B11.04.1-3"; ID "exon-375"; Parent "SPAC18B11.04.1-3";
I	PacBio	exon	311299	311331	.	-	.	gene_id "SPAC18B11.04"; transcript_id "SPAC18B11.04.1-3"; ID "exon-376"; Parent "SPAC18B11.04.1-3";
I	PacBio	exon	311371	311470	.	-	.	gene_id "SPAC18B11.04"; transcript_id "SPAC18B11.04.1-3"; ID "exon-377"; Parent "SPAC18B11.04.1-3";
I	PacBio	CDS	310659	310790	.	-	.	gene_id "SPAC18B11.04"; transcript_id "SPAC18B11.04.1-3"; ID "cds-263"; Parent "SPAC18B11.04.1-3";
I	PacBio	CDS	310837	311180	.	-	.	gene_id "SPAC18B11.04"; transcript_id "SPAC18B11.04.1-3"; ID "cds-264"; Parent "SPAC18B11.04.1-3";
I	PacBio	CDS	311299	311331	.	-	.	gene_id "SPAC18B11.04"; transcript_id "SPAC18B11.04.1-3"; ID "cds-265"; Parent "SPAC18B11.04.1-3";
I	PacBio	CDS	311371	311434	.	-	.	gene_id "SPAC18B11.04"; transcript_id "SPAC18B11.04.1-3"; ID "cds-266"; Parent "SPAC18B11.04.1-3";
I	PacBio	five_prime_utr	311435	311470	.	-	.	gene_id "SPAC18B11.04"; transcript_id "SPAC18B11.04.1-3"; ID "nbis-five_prime_utr-5841"; Parent "SPAC18B11.04.1-3"; original_biotype "five_prime_UTR";
I	PacBio	three_prime_utr	310216	310658	.	-	.	gene_id "SPAC18B11.04"; transcript_id "SPAC18B11.04.1-3"; ID "nbis-three_prime_utr-5873"; Parent "SPAC18B11.04.1-3"; original_biotype "three_prime_UTR";
I	PacBio	transcript	310216	311534	.	-	.	gene_id "SPAC18B11.04"; transcript_id "SPAC18B11.04.1-2"; ID "SPAC18B11.04.1-2"; Parent "SPAC18B11.04";
I	PacBio	exon	310216	310790	.	-	.	gene_id "SPAC18B11.04"; transcript_id "SPAC18B11.04.1-2"; ID "exon-378"; Parent "SPAC18B11.04.1-2";
I	PacBio	exon	310837	311180	.	-	.	gene_id "SPAC18B11.04"; transcript_id "SPAC18B11.04.1-2"; ID "exon-379"; Parent "SPAC18B11.04.1-2";
I	PacBio	exon	311299	311331	.	-	.	gene_id "SPAC18B11.04"; transcript_id "SPAC18B11.04.1-2"; ID "exon-380"; Parent "SPAC18B11.04.1-2";
I	PacBio	exon	311371	311534	.	-	.	gene_id "SPAC18B11.04"; transcript_id "SPAC18B11.04.1-2"; ID "exon-381"; Parent "SPAC18B11.04.1-2";
I	PacBio	CDS	310659	310790	.	-	.	gene_id "SPAC18B11.04"; transcript_id "SPAC18B11.04.1-2"; ID "cds-267"; Parent "SPAC18B11.04.1-2";
I	PacBio	CDS	310837	311180	.	-	.	gene_id "SPAC18B11.04"; transcript_id "SPAC18B11.04.1-2"; ID "cds-268"; Parent "SPAC18B11.04.1-2";
I	PacBio	CDS	311299	311331	.	-	.	gene_id "SPAC18B11.04"; transcript_id "SPAC18B11.04.1-2"; ID "cds-269"; Parent "SPAC18B11.04.1-2";
I	PacBio	CDS	311371	311434	.	-	.	gene_id "SPAC18B11.04"; transcript_id "SPAC18B11.04.1-2"; ID "cds-270"; Parent "SPAC18B11.04.1-2";
I	PacBio	five_prime_utr	311435	311534	.	-	.	gene_id "SPAC18B11.04"; transcript_id "SPAC18B11.04.1-2"; ID "nbis-five_prime_utr-5840"; Parent "SPAC18B11.04.1-2"; original_biotype "five_prime_UTR";
I	PacBio	three_prime_utr	310216	310658	.	-	.	gene_id "SPAC18B11.04"; transcript_id "SPAC18B11.04.1-2"; ID "nbis-three_prime_utr-5872"; Parent "SPAC18B11.04.1-2"; original_biotype "three_prime_UTR";
I	PacBio	transcript	310157	311534	.	-	.	gene_id "SPAC18B11.04"; transcript_id "37d4acc3-8689-44ce-b375-5ccaa68000bb"; ID "37d4acc3-8689-44ce-b375-5ccaa68000bb"; Parent "SPAC18B11.04";
I	PacBio	exon	310157	310790	.	-	.	gene_id "SPAC18B11.04"; transcript_id "37d4acc3-8689-44ce-b375-5ccaa68000bb"; ID "exon-364"; Parent "37d4acc3-8689-44ce-b375-5ccaa68000bb";
I	PacBio	exon	310837	311331	.	-	.	gene_id "SPAC18B11.04"; transcript_id "37d4acc3-8689-44ce-b375-5ccaa68000bb"; ID "exon-365"; Parent "37d4acc3-8689-44ce-b375-5ccaa68000bb";
I	PacBio	exon	311371	311534	.	-	.	gene_id "SPAC18B11.04"; transcript_id "37d4acc3-8689-44ce-b375-5ccaa68000bb"; ID "exon-366"; Parent "37d4acc3-8689-44ce-b375-5ccaa68000bb";
I	PacBio	CDS	310659	310790	.	-	.	gene_id "SPAC18B11.04"; transcript_id "37d4acc3-8689-44ce-b375-5ccaa68000bb"; ID "cds-254"; Parent "37d4acc3-8689-44ce-b375-5ccaa68000bb";
I	PacBio	CDS	310837	311211	.	-	.	gene_id "SPAC18B11.04"; transcript_id "37d4acc3-8689-44ce-b375-5ccaa68000bb"; ID "cds-255"; Parent "37d4acc3-8689-44ce-b375-5ccaa68000bb";
I	PacBio	five_prime_utr	311212	311331	.	-	.	gene_id "SPAC18B11.04"; transcript_id "37d4acc3-8689-44ce-b375-5ccaa68000bb"; ID "nbis-five_prime_utr-1208"; Parent "37d4acc3-8689-44ce-b375-5ccaa68000bb"; original_biotype "five_prime_UTR";
I	PacBio	five_prime_utr	311371	311534	.	-	.	gene_id "SPAC18B11.04"; transcript_id "37d4acc3-8689-44ce-b375-5ccaa68000bb"; ID "nbis-five_prime_utr-1208"; Parent "37d4acc3-8689-44ce-b375-5ccaa68000bb"; original_biotype "five_prime_UTR";
I	PacBio	three_prime_utr	310157	310658	.	-	.	gene_id "SPAC18B11.04"; transcript_id "37d4acc3-8689-44ce-b375-5ccaa68000bb"; ID "nbis-three_prime_utr-1207"; Parent "37d4acc3-8689-44ce-b375-5ccaa68000bb"; original_biotype "three_prime_UTR";
I	PacBio	transcript	310157	311534	.	-	.	gene_id "SPAC18B11.04"; transcript_id "6583038e-68a8-42a0-a6df-39b5acf5b410"; ID "6583038e-68a8-42a0-a6df-39b5acf5b410"; Parent "SPAC18B11.04";
I	PacBio	exon	310157	310790	.	-	.	gene_id "SPAC18B11.04"; transcript_id "6583038e-68a8-42a0-a6df-39b5acf5b410"; ID "exon-367"; Parent "6583038e-68a8-42a0-a6df-39b5acf5b410";
I	PacBio	exon	310837	311180	.	-	.	gene_id "SPAC18B11.04"; transcript_id "6583038e-68a8-42a0-a6df-39b5acf5b410"; ID "exon-368"; Parent "6583038e-68a8-42a0-a6df-39b5acf5b410";
I	PacBio	exon	311371	311534	.	-	.	gene_id "SPAC18B11.04"; transcript_id "6583038e-68a8-42a0-a6df-39b5acf5b410"; ID "exon-369"; Parent "6583038e-68a8-42a0-a6df-39b5acf5b410";
I	PacBio	CDS	310659	310790	.	-	.	gene_id "SPAC18B11.04"; transcript_id "6583038e-68a8-42a0-a6df-39b5acf5b410"; ID "cds-256"; Parent "6583038e-68a8-42a0-a6df-39b5acf5b410";
I	PacBio	CDS	310837	311180	.	-	.	gene_id "SPAC18B11.04"; transcript_id "6583038e-68a8-42a0-a6df-39b5acf5b410"; ID "cds-257"; Parent "6583038e-68a8-42a0-a6df-39b5acf5b410";
I	PacBio	CDS	311371	311434	.	-	.	gene_id "SPAC18B11.04"; transcript_id "6583038e-68a8-42a0-a6df-39b5acf5b410"; ID "cds-258"; Parent "6583038e-68a8-42a0-a6df-39b5acf5b410";
I	PacBio	five_prime_utr	311435	311534	.	-	.	gene_id "SPAC18B11.04"; transcript_id "6583038e-68a8-42a0-a6df-39b5acf5b410"; ID "nbis-five_prime_utr-2123"; Parent "6583038e-68a8-42a0-a6df-39b5acf5b410"; original_biotype "five_prime_UTR";
I	PacBio	three_prime_utr	310157	310658	.	-	.	gene_id "SPAC18B11.04"; transcript_id "6583038e-68a8-42a0-a6df-39b5acf5b410"; ID "nbis-three_prime_utr-2124"; Parent "6583038e-68a8-42a0-a6df-39b5acf5b410"; original_biotype "three_prime_UTR";
I	PacBio	gene	311920	313825	.	+	.	gene_id "SPAC18B11.03c"; transcript_id "SPAC18B11.03c.1"; ID "SPAC18B11.03c";
I	PacBio	transcript	311920	313825	.	+	.	gene_id "SPAC18B11.03c"; transcript_id "SPAC18B11.03c.1"; ID "SPAC18B11.03c.1"; Parent "SPAC18B11.03c";
I	PacBio	exon	311920	312212	.	+	.	gene_id "SPAC18B11.03c"; transcript_id "SPAC18B11.03c.1"; ID "exon-382"; Parent "SPAC18B11.03c.1";
I	PacBio	exon	312274	313825	.	+	.	gene_id "SPAC18B11.03c"; transcript_id "SPAC18B11.03c.1"; ID "exon-383"; Parent "SPAC18B11.03c.1";
I	PacBio	CDS	312182	312212	.	+	.	gene_id "SPAC18B11.03c"; transcript_id "SPAC18B11.03c.1"; ID "cds-271"; Parent "SPAC18B11.03c.1";
I	PacBio	CDS	312274	313586	.	+	.	gene_id "SPAC18B11.03c"; transcript_id "SPAC18B11.03c.1"; ID "cds-272"; Parent "SPAC18B11.03c.1";
I	PacBio	five_prime_utr	311920	312181	.	+	.	gene_id "SPAC18B11.03c"; transcript_id "SPAC18B11.03c.1"; ID "nbis-five_prime_utr-5836"; Parent "SPAC18B11.03c.1"; original_biotype "five_prime_UTR";
I	PacBio	three_prime_utr	313587	313825	.	+	.	gene_id "SPAC18B11.03c"; transcript_id "SPAC18B11.03c.1"; ID "nbis-three_prime_utr-5868"; Parent "SPAC18B11.03c.1"; original_biotype "three_prime_UTR";
I	PacBio	transcript	312113	313825	.	+	.	gene_id "SPAC18B11.03c"; transcript_id "SPAC18B11.03c.1-1"; ID "SPAC18B11.03c.1-1"; Parent "SPAC18B11.03c";
I	PacBio	exon	312113	312212	.	+	.	gene_id "SPAC18B11.03c"; transcript_id "SPAC18B11.03c.1-1"; ID "exon-384"; Parent "SPAC18B11.03c.1-1";
I	PacBio	exon	312274	313825	.	+	.	gene_id "SPAC18B11.03c"; transcript_id "SPAC18B11.03c.1-1"; ID "exon-385"; Parent "SPAC18B11.03c.1-1";
I	PacBio	CDS	312182	312212	.	+	.	gene_id "SPAC18B11.03c"; transcript_id "SPAC18B11.03c.1-1"; ID "cds-273"; Parent "SPAC18B11.03c.1-1";
I	PacBio	CDS	312274	313586	.	+	.	gene_id "SPAC18B11.03c"; transcript_id "SPAC18B11.03c.1-1"; ID "cds-274"; Parent "SPAC18B11.03c.1-1";
I	PacBio	five_prime_utr	312113	312181	.	+	.	gene_id "SPAC18B11.03c"; transcript_id "SPAC18B11.03c.1-1"; ID "nbis-five_prime_utr-5837"; Parent "SPAC18B11.03c.1-1"; original_biotype "five_prime_UTR";
I	PacBio	three_prime_utr	313587	313825	.	+	.	gene_id "SPAC18B11.03c"; transcript_id "SPAC18B11.03c.1-1"; ID "nbis-three_prime_utr-5869"; Parent "SPAC18B11.03c.1-1"; original_biotype "three_prime_UTR";
I	PomBase	gene	313979	315335	.	+	.	gene_id "SPAC18B11.02c"; ID "SPAC18B11.02c"; Name "pus9";
I	PomBase	transcript	313979	315335	.	+	.	gene_id "SPAC18B11.02c"; transcript_id "SPAC18B11.02c.1"; ID "SPAC18B11.02c.1"; Parent "SPAC18B11.02c"; original_biotype "mrna";
I	PomBase	exon	313979	315335	.	+	.	gene_id "SPAC18B11.02c"; transcript_id "SPAC18B11.02c.1"; ID "nbis-exon-1237"; Parent "SPAC18B11.02c.1";
I	PomBase	CDS	314030	315214	.	+	0	gene_id "SPAC18B11.02c"; transcript_id "SPAC18B11.02c.1"; ID "SPAC18B11.02c.1:exon:1"; Parent "SPAC18B11.02c.1";
I	PomBase	five_prime_utr	313979	314029	.	+	.	gene_id "SPAC18B11.02c"; transcript_id "SPAC18B11.02c.1"; ID "SPAC18B11.02c.1:five_prime_UTR:1"; Parent "SPAC18B11.02c.1"; original_biotype "five_prime_UTR";
I	PomBase	three_prime_utr	315215	315335	.	+	.	gene_id "SPAC18B11.02c"; transcript_id "SPAC18B11.02c.1"; ID "SPAC18B11.02c.1:three_prime_UTR:1"; Parent "SPAC18B11.02c.1"; original_biotype "three_prime_UTR";
I	PacBio	gene	315630	317585	.	+	.	gene_id "SPAC12G12.16c"; transcript_id "4f9449d7-f2ed-497f-883f-572d8d1b7366"; ID "SPAC12G12.16c";
I	PacBio	transcript	315630	317512	.	+	.	gene_id "SPAC12G12.16c"; transcript_id "4f9449d7-f2ed-497f-883f-572d8d1b7366"; ID "4f9449d7-f2ed-497f-883f-572d8d1b7366"; Parent "SPAC12G12.16c";
I	PacBio	exon	315630	317512	.	+	.	gene_id "SPAC12G12.16c"; transcript_id "4f9449d7-f2ed-497f-883f-572d8d1b7366"; ID "exon-389"; Parent "4f9449d7-f2ed-497f-883f-572d8d1b7366";
I	PacBio	CDS	315707	317197	.	+	.	gene_id "SPAC12G12.16c"; transcript_id "4f9449d7-f2ed-497f-883f-572d8d1b7366"; ID "cds-275"; Parent "4f9449d7-f2ed-497f-883f-572d8d1b7366";
I	PacBio	five_prime_utr	315630	315706	.	+	.	gene_id "SPAC12G12.16c"; transcript_id "4f9449d7-f2ed-497f-883f-572d8d1b7366"; ID "nbis-five_prime_utr-1689"; Parent "4f9449d7-f2ed-497f-883f-572d8d1b7366"; original_biotype "five_prime_UTR";
I	PacBio	three_prime_utr	317198	317512	.	+	.	gene_id "SPAC12G12.16c"; transcript_id "4f9449d7-f2ed-497f-883f-572d8d1b7366"; ID "nbis-three_prime_utr-1686"; Parent "4f9449d7-f2ed-497f-883f-572d8d1b7366"; original_biotype "three_prime_UTR";
I	PacBio	transcript	315973	317512	.	+	.	gene_id "SPAC12G12.16c"; transcript_id "6a14540d-2d98-4835-9e5b-f8486ec359f3"; ID "6a14540d-2d98-4835-9e5b-f8486ec359f3"; Parent "SPAC12G12.16c";
I	PacBio	exon	315973	317512	.	+	.	gene_id "SPAC12G12.16c"; transcript_id "6a14540d-2d98-4835-9e5b-f8486ec359f3"; ID "exon-392"; Parent "6a14540d-2d98-4835-9e5b-f8486ec359f3";
I	PacBio	CDS	316046	317197	.	+	.	gene_id "SPAC12G12.16c"; transcript_id "6a14540d-2d98-4835-9e5b-f8486ec359f3"; ID "cds-278"; Parent "6a14540d-2d98-4835-9e5b-f8486ec359f3";
I	PacBio	five_prime_utr	315973	316045	.	+	.	gene_id "SPAC12G12.16c"; transcript_id "6a14540d-2d98-4835-9e5b-f8486ec359f3"; ID "nbis-five_prime_utr-2231"; Parent "6a14540d-2d98-4835-9e5b-f8486ec359f3"; original_biotype "five_prime_UTR";
I	PacBio	three_prime_utr	317198	317512	.	+	.	gene_id "SPAC12G12.16c"; transcript_id "6a14540d-2d98-4835-9e5b-f8486ec359f3"; ID "nbis-three_prime_utr-2233"; Parent "6a14540d-2d98-4835-9e5b-f8486ec359f3"; original_biotype "three_prime_UTR";
I	PacBio	transcript	315783	317512	.	+	.	gene_id "SPAC12G12.16c"; transcript_id "3527a000-de10-4373-8f2b-d95d4db05887"; ID "3527a000-de10-4373-8f2b-d95d4db05887"; Parent "SPAC12G12.16c";
I	PacBio	exon	315783	317512	.	+	.	gene_id "SPAC12G12.16c"; transcript_id "3527a000-de10-4373-8f2b-d95d4db05887"; ID "exon-391"; Parent "3527a000-de10-4373-8f2b-d95d4db05887";
I	PacBio	CDS	316046	317197	.	+	.	gene_id "SPAC12G12.16c"; transcript_id "3527a000-de10-4373-8f2b-d95d4db05887"; ID "cds-277"; Parent "3527a000-de10-4373-8f2b-d95d4db05887";
I	PacBio	five_prime_utr	315783	316045	.	+	.	gene_id "SPAC12G12.16c"; transcript_id "3527a000-de10-4373-8f2b-d95d4db05887"; ID "nbis-five_prime_utr-1154"; Parent "3527a000-de10-4373-8f2b-d95d4db05887"; original_biotype "five_prime_UTR";
I	PacBio	three_prime_utr	317198	317512	.	+	.	gene_id "SPAC12G12.16c"; transcript_id "3527a000-de10-4373-8f2b-d95d4db05887"; ID "nbis-three_prime_utr-1154"; Parent "3527a000-de10-4373-8f2b-d95d4db05887"; original_biotype "three_prime_UTR";
I	PacBio	transcript	315630	317585	.	+	.	gene_id "SPAC12G12.16c"; transcript_id "15879f62-e6fa-40a5-85fe-9ca37b3e0a86"; ID "15879f62-e6fa-40a5-85fe-9ca37b3e0a86"; Parent "SPAC12G12.16c";
I	PacBio	exon	315630	317585	.	+	.	gene_id "SPAC12G12.16c"; transcript_id "15879f62-e6fa-40a5-85fe-9ca37b3e0a86"; ID "exon-390"; Parent "15879f62-e6fa-40a5-85fe-9ca37b3e0a86";
I	PacBio	CDS	315707	317197	.	+	.	gene_id "SPAC12G12.16c"; transcript_id "15879f62-e6fa-40a5-85fe-9ca37b3e0a86"; ID "cds-276"; Parent "15879f62-e6fa-40a5-85fe-9ca37b3e0a86";
I	PacBio	five_prime_utr	315630	315706	.	+	.	gene_id "SPAC12G12.16c"; transcript_id "15879f62-e6fa-40a5-85fe-9ca37b3e0a86"; ID "nbis-five_prime_utr-443"; Parent "15879f62-e6fa-40a5-85fe-9ca37b3e0a86"; original_biotype "five_prime_UTR";
I	PacBio	three_prime_utr	317198	317585	.	+	.	gene_id "SPAC12G12.16c"; transcript_id "15879f62-e6fa-40a5-85fe-9ca37b3e0a86"; ID "nbis-three_prime_utr-445"; Parent "15879f62-e6fa-40a5-85fe-9ca37b3e0a86"; original_biotype "three_prime_UTR";
I	PacBio	gene	316996	318943	.	-	.	gene_id "SPAC12G12.15"; transcript_id "SPAC12G12.15.1"; ID "SPAC12G12.15";
I	PacBio	transcript	316996	318943	.	-	.	gene_id "SPAC12G12.15"; transcript_id "SPAC12G12.15.1"; ID "SPAC12G12.15.1"; Parent "SPAC12G12.15";
I	PacBio	exon	316996	317469	.	-	.	gene_id "SPAC12G12.15"; transcript_id "SPAC12G12.15.1"; ID "exon-393"; Parent "SPAC12G12.15.1";
I	PacBio	exon	317514	318172	.	-	.	gene_id "SPAC12G12.15"; transcript_id "SPAC12G12.15.1"; ID "exon-394"; Parent "SPAC12G12.15.1";
I	PacBio	exon	318221	318943	.	-	.	gene_id "SPAC12G12.15"; transcript_id "SPAC12G12.15.1"; ID "exon-395"; Parent "SPAC12G12.15.1";
I	PacBio	CDS	317431	317469	.	-	.	gene_id "SPAC12G12.15"; transcript_id "SPAC12G12.15.1"; ID "cds-279"; Parent "SPAC12G12.15.1";
I	PacBio	CDS	317514	318172	.	-	.	gene_id "SPAC12G12.15"; transcript_id "SPAC12G12.15.1"; ID "cds-280"; Parent "SPAC12G12.15.1";
I	PacBio	CDS	318221	318941	.	-	.	gene_id "SPAC12G12.15"; transcript_id "SPAC12G12.15.1"; ID "cds-281"; Parent "SPAC12G12.15.1";
I	PacBio	five_prime_utr	318942	318943	.	-	.	gene_id "SPAC12G12.15"; transcript_id "SPAC12G12.15.1"; ID "nbis-five_prime_utr-5517"; Parent "SPAC12G12.15.1"; original_biotype "five_prime_UTR";
I	PacBio	three_prime_utr	316996	317430	.	-	.	gene_id "SPAC12G12.15"; transcript_id "SPAC12G12.15.1"; ID "nbis-three_prime_utr-5549"; Parent "SPAC12G12.15.1"; original_biotype "three_prime_UTR";
I	PacBio	transcript	317194	318943	.	-	.	gene_id "SPAC12G12.15"; transcript_id "SPAC12G12.15.1-1"; ID "SPAC12G12.15.1-1"; Parent "SPAC12G12.15";
I	PacBio	exon	317194	317469	.	-	.	gene_id "SPAC12G12.15"; transcript_id "SPAC12G12.15.1-1"; ID "exon-396"; Parent "SPAC12G12.15.1-1";
I	PacBio	exon	317514	318172	.	-	.	gene_id "SPAC12G12.15"; transcript_id "SPAC12G12.15.1-1"; ID "exon-397"; Parent "SPAC12G12.15.1-1";
I	PacBio	exon	318221	318943	.	-	.	gene_id "SPAC12G12.15"; transcript_id "SPAC12G12.15.1-1"; ID "exon-398"; Parent "SPAC12G12.15.1-1";
I	PacBio	CDS	317431	317469	.	-	.	gene_id "SPAC12G12.15"; transcript_id "SPAC12G12.15.1-1"; ID "cds-282"; Parent "SPAC12G12.15.1-1";
I	PacBio	CDS	317514	318172	.	-	.	gene_id "SPAC12G12.15"; transcript_id "SPAC12G12.15.1-1"; ID "cds-283"; Parent "SPAC12G12.15.1-1";
I	PacBio	CDS	318221	318941	.	-	.	gene_id "SPAC12G12.15"; transcript_id "SPAC12G12.15.1-1"; ID "cds-284"; Parent "SPAC12G12.15.1-1";
I	PacBio	five_prime_utr	318942	318943	.	-	.	gene_id "SPAC12G12.15"; transcript_id "SPAC12G12.15.1-1"; ID "nbis-five_prime_utr-5518"; Parent "SPAC12G12.15.1-1"; original_biotype "five_prime_UTR";
I	PacBio	three_prime_utr	317194	317430	.	-	.	gene_id "SPAC12G12.15"; transcript_id "SPAC12G12.15.1-1"; ID "nbis-three_prime_utr-5550"; Parent "SPAC12G12.15.1-1"; original_biotype "three_prime_UTR";
I	PacBio	gene	319815	321664	.	+	.	gene_id "SPAC12G12.14c"; transcript_id "b5a5dc54-715d-4a35-8a19-00eb1a9c3621"; ID "SPAC12G12.14c";
I	PacBio	transcript	319815	321664	.	+	.	gene_id "SPAC12G12.14c"; transcript_id "b5a5dc54-715d-4a35-8a19-00eb1a9c3621"; ID "b5a5dc54-715d-4a35-8a19-00eb1a9c3621"; Parent "SPAC12G12.14c";
I	PacBio	exon	319815	321664	.	+	.	gene_id "SPAC12G12.14c"; transcript_id "b5a5dc54-715d-4a35-8a19-00eb1a9c3621"; ID "exon-404"; Parent "b5a5dc54-715d-4a35-8a19-00eb1a9c3621";
I	PacBio	CDS	319974	321503	.	+	.	gene_id "SPAC12G12.14c"; transcript_id "b5a5dc54-715d-4a35-8a19-00eb1a9c3621"; ID "cds-285"; Parent "b5a5dc54-715d-4a35-8a19-00eb1a9c3621";
I	PacBio	five_prime_utr	319815	319973	.	+	.	gene_id "SPAC12G12.14c"; transcript_id "b5a5dc54-715d-4a35-8a19-00eb1a9c3621"; ID "nbis-five_prime_utr-3808"; Parent "b5a5dc54-715d-4a35-8a19-00eb1a9c3621"; original_biotype "five_prime_UTR";
I	PacBio	three_prime_utr	321504	321664	.	+	.	gene_id "SPAC12G12.14c"; transcript_id "b5a5dc54-715d-4a35-8a19-00eb1a9c3621"; ID "nbis-three_prime_utr-3829"; Parent "b5a5dc54-715d-4a35-8a19-00eb1a9c3621"; original_biotype "three_prime_UTR";
I	PacBio	gene	319815	324129	.	+	.	gene_id "SPAC12G12.13c"; transcript_id "93b0782d-744e-40be-a6f1-2bbf23e52734"; ID "SPAC12G12.13c";
I	PacBio	transcript	319815	324129	.	+	.	gene_id "SPAC12G12.13c"; transcript_id "93b0782d-744e-40be-a6f1-2bbf23e52734"; ID "93b0782d-744e-40be-a6f1-2bbf23e52734"; Parent "SPAC12G12.13c";
I	PacBio	exon	319815	324129	.	+	.	gene_id "SPAC12G12.13c"; transcript_id "93b0782d-744e-40be-a6f1-2bbf23e52734"; ID "exon-405"; Parent "93b0782d-744e-40be-a6f1-2bbf23e52734";
I	PacBio	CDS	321924	323978	.	+	.	gene_id "SPAC12G12.13c"; transcript_id "93b0782d-744e-40be-a6f1-2bbf23e52734"; ID "cds-286"; Parent "93b0782d-744e-40be-a6f1-2bbf23e52734";
I	PacBio	five_prime_utr	319815	321923	.	+	.	gene_id "SPAC12G12.13c"; transcript_id "93b0782d-744e-40be-a6f1-2bbf23e52734"; ID "nbis-five_prime_utr-3089"; Parent "93b0782d-744e-40be-a6f1-2bbf23e52734"; original_biotype "five_prime_UTR";
I	PacBio	three_prime_utr	323979	324129	.	+	.	gene_id "SPAC12G12.13c"; transcript_id "93b0782d-744e-40be-a6f1-2bbf23e52734"; ID "nbis-three_prime_utr-3100"; Parent "93b0782d-744e-40be-a6f1-2bbf23e52734"; original_biotype "three_prime_UTR";
I	PacBio	transcript	321796	323097	.	+	.	gene_id "SPAC12G12.13c"; transcript_id "38df2270-55ba-4b4e-b377-d3df7801e62f"; ID "38df2270-55ba-4b4e-b377-d3df7801e62f"; Parent "SPAC12G12.13c";
I	PacBio	exon	321796	323097	.	+	.	gene_id "SPAC12G12.13c"; transcript_id "38df2270-55ba-4b4e-b377-d3df7801e62f"; ID "exon-406"; Parent "38df2270-55ba-4b4e-b377-d3df7801e62f";
I	PacBio	CDS	321924	323096	.	+	.	gene_id "SPAC12G12.13c"; transcript_id "38df2270-55ba-4b4e-b377-d3df7801e62f"; ID "cds-287"; Parent "38df2270-55ba-4b4e-b377-d3df7801e62f";
I	PacBio	five_prime_utr	321796	321923	.	+	.	gene_id "SPAC12G12.13c"; transcript_id "38df2270-55ba-4b4e-b377-d3df7801e62f"; ID "nbis-five_prime_utr-1226"; Parent "38df2270-55ba-4b4e-b377-d3df7801e62f"; original_biotype "five_prime_UTR";
I	PacBio	three_prime_utr	323097	323097	.	+	.	gene_id "SPAC12G12.13c"; transcript_id "38df2270-55ba-4b4e-b377-d3df7801e62f"; ID "nbis-three_prime_utr-1225"; Parent "38df2270-55ba-4b4e-b377-d3df7801e62f"; original_biotype "three_prime_UTR";
I	PacBio	transcript	321796	324129	.	+	.	gene_id "SPAC12G12.13c"; transcript_id "730ad100-2cfe-4b05-98dd-c3b315c2e3b2"; ID "730ad100-2cfe-4b05-98dd-c3b315c2e3b2"; Parent "SPAC12G12.13c";
I	PacBio	exon	321796	324129	.	+	.	gene_id "SPAC12G12.13c"; transcript_id "730ad100-2cfe-4b05-98dd-c3b315c2e3b2"; ID "exon-407"; Parent "730ad100-2cfe-4b05-98dd-c3b315c2e3b2";
I	PacBio	CDS	321924	323978	.	+	.	gene_id "SPAC12G12.13c"; transcript_id "730ad100-2cfe-4b05-98dd-c3b315c2e3b2"; ID "cds-288"; Parent "730ad100-2cfe-4b05-98dd-c3b315c2e3b2";
I	PacBio	five_prime_utr	321796	321923	.	+	.	gene_id "SPAC12G12.13c"; transcript_id "730ad100-2cfe-4b05-98dd-c3b315c2e3b2"; ID "nbis-five_prime_utr-2429"; Parent "730ad100-2cfe-4b05-98dd-c3b315c2e3b2"; original_biotype "five_prime_UTR";
I	PacBio	three_prime_utr	323979	324129	.	+	.	gene_id "SPAC12G12.13c"; transcript_id "730ad100-2cfe-4b05-98dd-c3b315c2e3b2"; ID "nbis-three_prime_utr-2434"; Parent "730ad100-2cfe-4b05-98dd-c3b315c2e3b2"; original_biotype "three_prime_UTR";
I	PacBio	gene	324042	325431	.	-	.	gene_id "SPAC12G12.12"; transcript_id "SPAC12G12.12.1-1"; ID "SPAC12G12.12";
I	PacBio	transcript	324042	325431	.	-	.	gene_id "SPAC12G12.12"; transcript_id "SPAC12G12.12.1-1"; ID "SPAC12G12.12.1-1"; Parent "SPAC12G12.12";
I	PacBio	exon	324042	324407	.	-	.	gene_id "SPAC12G12.12"; transcript_id "SPAC12G12.12.1-1"; ID "exon-408"; Parent "SPAC12G12.12.1-1";
I	PacBio	exon	324462	325166	.	-	.	gene_id "SPAC12G12.12"; transcript_id "SPAC12G12.12.1-1"; ID "exon-409"; Parent "SPAC12G12.12.1-1";
I	PacBio	exon	325225	325431	.	-	.	gene_id "SPAC12G12.12"; transcript_id "SPAC12G12.12.1-1"; ID "exon-410"; Parent "SPAC12G12.12.1-1";
I	PacBio	CDS	324194	324407	.	-	.	gene_id "SPAC12G12.12"; transcript_id "SPAC12G12.12.1-1"; ID "cds-289"; Parent "SPAC12G12.12.1-1";
I	PacBio	CDS	324462	325166	.	-	.	gene_id "SPAC12G12.12"; transcript_id "SPAC12G12.12.1-1"; ID "cds-290"; Parent "SPAC12G12.12.1-1";
I	PacBio	CDS	325225	325280	.	-	.	gene_id "SPAC12G12.12"; transcript_id "SPAC12G12.12.1-1"; ID "cds-291"; Parent "SPAC12G12.12.1-1";
I	PacBio	five_prime_utr	325281	325431	.	-	.	gene_id "SPAC12G12.12"; transcript_id "SPAC12G12.12.1-1"; ID "nbis-five_prime_utr-5516"; Parent "SPAC12G12.12.1-1"; original_biotype "five_prime_UTR";
I	PacBio	three_prime_utr	324042	324193	.	-	.	gene_id "SPAC12G12.12"; transcript_id "SPAC12G12.12.1-1"; ID "nbis-three_prime_utr-5548"; Parent "SPAC12G12.12.1-1"; original_biotype "three_prime_UTR";
I	PacBio	transcript	324102	325431	.	-	.	gene_id "SPAC12G12.12"; transcript_id "SPAC12G12.12.1"; ID "SPAC12G12.12.1"; Parent "SPAC12G12.12";
I	PacBio	exon	324102	324407	.	-	.	gene_id "SPAC12G12.12"; transcript_id "SPAC12G12.12.1"; ID "exon-411"; Parent "SPAC12G12.12.1";
I	PacBio	exon	324462	325166	.	-	.	gene_id "SPAC12G12.12"; transcript_id "SPAC12G12.12.1"; ID "exon-412"; Parent "SPAC12G12.12.1";
I	PacBio	exon	325225	325431	.	-	.	gene_id "SPAC12G12.12"; transcript_id "SPAC12G12.12.1"; ID "exon-413"; Parent "SPAC12G12.12.1";
I	PacBio	CDS	324194	324407	.	-	.	gene_id "SPAC12G12.12"; transcript_id "SPAC12G12.12.1"; ID "cds-292"; Parent "SPAC12G12.12.1";
I	PacBio	CDS	324462	325166	.	-	.	gene_id "SPAC12G12.12"; transcript_id "SPAC12G12.12.1"; ID "cds-293"; Parent "SPAC12G12.12.1";
I	PacBio	CDS	325225	325280	.	-	.	gene_id "SPAC12G12.12"; transcript_id "SPAC12G12.12.1"; ID "cds-294"; Parent "SPAC12G12.12.1";
I	PacBio	five_prime_utr	325281	325431	.	-	.	gene_id "SPAC12G12.12"; transcript_id "SPAC12G12.12.1"; ID "nbis-five_prime_utr-5515"; Parent "SPAC12G12.12.1"; original_biotype "five_prime_UTR";
I	PacBio	three_prime_utr	324102	324193	.	-	.	gene_id "SPAC12G12.12"; transcript_id "SPAC12G12.12.1"; ID "nbis-three_prime_utr-5547"; Parent "SPAC12G12.12.1"; original_biotype "three_prime_UTR";
I	PacBio	gene	326573	328122	.	+	.	gene_id "SPAC12G12.11c"; transcript_id "SPAC12G12.11c.1"; ID "SPAC12G12.11c";
I	PacBio	transcript	326573	328122	.	+	.	gene_id "SPAC12G12.11c"; transcript_id "SPAC12G12.11c.1"; ID "SPAC12G12.11c.1"; Parent "SPAC12G12.11c";
I	PacBio	exon	326573	326856	.	+	.	gene_id "SPAC12G12.11c"; transcript_id "SPAC12G12.11c.1"; ID "exon-414"; Parent "SPAC12G12.11c.1";
I	PacBio	exon	326942	327391	.	+	.	gene_id "SPAC12G12.11c"; transcript_id "SPAC12G12.11c.1"; ID "exon-415"; Parent "SPAC12G12.11c.1";
I	PacBio	exon	327498	328122	.	+	.	gene_id "SPAC12G12.11c"; transcript_id "SPAC12G12.11c.1"; ID "exon-416"; Parent "SPAC12G12.11c.1";
I	PacBio	CDS	326694	326856	.	+	.	gene_id "SPAC12G12.11c"; transcript_id "SPAC12G12.11c.1"; ID "cds-295"; Parent "SPAC12G12.11c.1";
I	PacBio	CDS	326942	327391	.	+	.	gene_id "SPAC12G12.11c"; transcript_id "SPAC12G12.11c.1"; ID "cds-296"; Parent "SPAC12G12.11c.1";
I	PacBio	CDS	327498	327982	.	+	.	gene_id "SPAC12G12.11c"; transcript_id "SPAC12G12.11c.1"; ID "cds-297"; Parent "SPAC12G12.11c.1";
I	PacBio	five_prime_utr	326573	326693	.	+	.	gene_id "SPAC12G12.11c"; transcript_id "SPAC12G12.11c.1"; ID "nbis-five_prime_utr-5514"; Parent "SPAC12G12.11c.1"; original_biotype "five_prime_UTR";
I	PacBio	three_prime_utr	327983	328122	.	+	.	gene_id "SPAC12G12.11c"; transcript_id "SPAC12G12.11c.1"; ID "nbis-three_prime_utr-5546"; Parent "SPAC12G12.11c.1"; original_biotype "three_prime_UTR";
I	PacBio	gene	328081	329570	.	-	.	gene_id "SPAC12G12.10"; transcript_id "b3b49542-66cd-448f-9455-8f9470166f22"; ID "SPAC12G12.10";
I	PacBio	transcript	328081	329570	.	-	.	gene_id "SPAC12G12.10"; transcript_id "b3b49542-66cd-448f-9455-8f9470166f22"; ID "b3b49542-66cd-448f-9455-8f9470166f22"; Parent "SPAC12G12.10";
I	PacBio	exon	328081	329570	.	-	.	gene_id "SPAC12G12.10"; transcript_id "b3b49542-66cd-448f-9455-8f9470166f22"; ID "exon-417"; Parent "b3b49542-66cd-448f-9455-8f9470166f22";
I	PacBio	CDS	328222	329484	.	-	.	gene_id "SPAC12G12.10"; transcript_id "b3b49542-66cd-448f-9455-8f9470166f22"; ID "cds-298"; Parent "b3b49542-66cd-448f-9455-8f9470166f22";
I	PacBio	five_prime_utr	329485	329570	.	-	.	gene_id "SPAC12G12.10"; transcript_id "b3b49542-66cd-448f-9455-8f9470166f22"; ID "nbis-five_prime_utr-3764"; Parent "b3b49542-66cd-448f-9455-8f9470166f22"; original_biotype "five_prime_UTR";
I	PacBio	three_prime_utr	328081	328221	.	-	.	gene_id "SPAC12G12.10"; transcript_id "b3b49542-66cd-448f-9455-8f9470166f22"; ID "nbis-three_prime_utr-3785"; Parent "b3b49542-66cd-448f-9455-8f9470166f22"; original_biotype "three_prime_UTR";
I	PomBase	gene	329810	332808	.	-	.	gene_id "SPAC12G12.09"; ID "SPAC12G12.09"; Name "eti1";
I	PomBase	transcript	329810	332808	.	-	.	gene_id "SPAC12G12.09"; transcript_id "SPAC12G12.09.1"; ID "SPAC12G12.09.1"; Parent "SPAC12G12.09"; original_biotype "mrna";
I	PomBase	exon	329810	332808	.	-	.	gene_id "SPAC12G12.09"; transcript_id "SPAC12G12.09.1"; ID "nbis-exon-318"; Parent "SPAC12G12.09.1";
I	PomBase	CDS	329810	332743	.	-	0	gene_id "SPAC12G12.09"; transcript_id "SPAC12G12.09.1"; ID "SPAC12G12.09.1:exon:1"; Parent "SPAC12G12.09.1";
I	PomBase	five_prime_utr	332744	332808	.	-	.	gene_id "SPAC12G12.09"; transcript_id "SPAC12G12.09.1"; ID "SPAC12G12.09.1:five_prime_UTR:1"; Parent "SPAC12G12.09.1"; original_biotype "five_prime_UTR";
I	PacBio	gene	332838	333578	.	+	.	gene_id "SPAC12G12.17"; transcript_id "SPAC12G12.17.1-1"; ID "SPAC12G12.17";
I	PacBio	transcript	332838	333578	.	+	.	gene_id "SPAC12G12.17"; transcript_id "SPAC12G12.17.1-1"; ID "SPAC12G12.17.1-1"; Parent "SPAC12G12.17";
I	PacBio	exon	332838	333239	.	+	.	gene_id "SPAC12G12.17"; transcript_id "SPAC12G12.17.1-1"; ID "exon-418"; Parent "SPAC12G12.17.1-1";
I	PacBio	exon	333291	333578	.	+	.	gene_id "SPAC12G12.17"; transcript_id "SPAC12G12.17.1-1"; ID "exon-419"; Parent "SPAC12G12.17.1-1";
I	PacBio	transcript	333133	333578	.	+	.	gene_id "SPAC12G12.17"; transcript_id "SPAC12G12.17.1"; ID "SPAC12G12.17.1"; Parent "SPAC12G12.17";
I	PomBase	exon	333133	333239	.	+	.	gene_id "SPAC12G12.17"; transcript_id "SPAC12G12.17.1"; ID "nbis-exon-332"; Parent "SPAC12G12.17.1";
I	PacBio	exon	333291	333578	.	+	.	gene_id "SPAC12G12.17"; transcript_id "SPAC12G12.17.1"; ID "exon-421"; Parent "SPAC12G12.17.1";
I	PomBase	CDS	333214	333239	.	+	0	gene_id "SPAC12G12.17"; transcript_id "SPAC12G12.17.1"; ID "SPAC12G12.17.1:exon:1"; Parent "SPAC12G12.17.1";
I	PomBase	CDS	333291	333441	.	+	0	gene_id "SPAC12G12.17"; transcript_id "SPAC12G12.17.1"; ID "SPAC12G12.17.1:exon:2"; Parent "SPAC12G12.17.1";
I	PomBase	five_prime_utr	333133	333213	.	+	.	gene_id "SPAC12G12.17"; transcript_id "SPAC12G12.17.1"; ID "SPAC12G12.17.1:five_prime_UTR:1"; Parent "SPAC12G12.17.1"; original_biotype "five_prime_UTR";
I	PomBase	three_prime_utr	333442	333578	.	+	.	gene_id "SPAC12G12.17"; transcript_id "SPAC12G12.17.1"; ID "SPAC12G12.17.1:three_prime_UTR:1"; Parent "SPAC12G12.17.1"; original_biotype "three_prime_UTR";
I	PacBio	gene	333178	334553	.	-	.	gene_id "SPAC12G12.08"; transcript_id "6515820b-dcc9-450e-ba6d-3512694bd3df"; ID "SPAC12G12.08";
I	PacBio	transcript	333241	334553	.	-	.	gene_id "SPAC12G12.08"; transcript_id "c697704e-4559-4f96-9805-f366569669d7"; ID "c697704e-4559-4f96-9805-f366569669d7"; Parent "SPAC12G12.08";
I	PacBio	exon	333241	334553	.	-	.	gene_id "SPAC12G12.08"; transcript_id "c697704e-4559-4f96-9805-f366569669d7"; ID "exon-423"; Parent "c697704e-4559-4f96-9805-f366569669d7";
I	PacBio	CDS	333695	334336	.	-	.	gene_id "SPAC12G12.08"; transcript_id "c697704e-4559-4f96-9805-f366569669d7"; ID "cds-300"; Parent "c697704e-4559-4f96-9805-f366569669d7";
I	PacBio	five_prime_utr	334337	334553	.	-	.	gene_id "SPAC12G12.08"; transcript_id "c697704e-4559-4f96-9805-f366569669d7"; ID "nbis-five_prime_utr-4168"; Parent "c697704e-4559-4f96-9805-f366569669d7"; original_biotype "five_prime_UTR";
I	PacBio	three_prime_utr	333241	333694	.	-	.	gene_id "SPAC12G12.08"; transcript_id "c697704e-4559-4f96-9805-f366569669d7"; ID "nbis-three_prime_utr-4191"; Parent "c697704e-4559-4f96-9805-f366569669d7"; original_biotype "three_prime_UTR";
I	PacBio	transcript	333597	334553	.	-	.	gene_id "SPAC12G12.08"; transcript_id "8eadab91-ff15-43e4-8dfd-4727b48d6136"; ID "8eadab91-ff15-43e4-8dfd-4727b48d6136"; Parent "SPAC12G12.08";
I	PacBio	exon	333597	334553	.	-	.	gene_id "SPAC12G12.08"; transcript_id "8eadab91-ff15-43e4-8dfd-4727b48d6136"; ID "exon-425"; Parent "8eadab91-ff15-43e4-8dfd-4727b48d6136";
I	PacBio	CDS	333695	334336	.	-	.	gene_id "SPAC12G12.08"; transcript_id "8eadab91-ff15-43e4-8dfd-4727b48d6136"; ID "cds-302"; Parent "8eadab91-ff15-43e4-8dfd-4727b48d6136";
I	PacBio	five_prime_utr	334337	334553	.	-	.	gene_id "SPAC12G12.08"; transcript_id "8eadab91-ff15-43e4-8dfd-4727b48d6136"; ID "nbis-five_prime_utr-3002"; Parent "8eadab91-ff15-43e4-8dfd-4727b48d6136"; original_biotype "five_prime_UTR";
I	PacBio	three_prime_utr	333597	333694	.	-	.	gene_id "SPAC12G12.08"; transcript_id "8eadab91-ff15-43e4-8dfd-4727b48d6136"; ID "nbis-three_prime_utr-3012"; Parent "8eadab91-ff15-43e4-8dfd-4727b48d6136"; original_biotype "three_prime_UTR";
I	PacBio	transcript	333316	334553	.	-	.	gene_id "SPAC12G12.08"; transcript_id "2349c890-a265-4cde-8df0-a1df23c89d77"; ID "2349c890-a265-4cde-8df0-a1df23c89d77"; Parent "SPAC12G12.08";
I	PacBio	exon	333316	334553	.	-	.	gene_id "SPAC12G12.08"; transcript_id "2349c890-a265-4cde-8df0-a1df23c89d77"; ID "exon-424"; Parent "2349c890-a265-4cde-8df0-a1df23c89d77";
I	PacBio	CDS	333695	334336	.	-	.	gene_id "SPAC12G12.08"; transcript_id "2349c890-a265-4cde-8df0-a1df23c89d77"; ID "cds-301"; Parent "2349c890-a265-4cde-8df0-a1df23c89d77";
I	PacBio	five_prime_utr	334337	334553	.	-	.	gene_id "SPAC12G12.08"; transcript_id "2349c890-a265-4cde-8df0-a1df23c89d77"; ID "nbis-five_prime_utr-742"; Parent "2349c890-a265-4cde-8df0-a1df23c89d77"; original_biotype "five_prime_UTR";
I	PacBio	three_prime_utr	333316	333694	.	-	.	gene_id "SPAC12G12.08"; transcript_id "2349c890-a265-4cde-8df0-a1df23c89d77"; ID "nbis-three_prime_utr-743"; Parent "2349c890-a265-4cde-8df0-a1df23c89d77"; original_biotype "three_prime_UTR";
I	PacBio	transcript	333178	334553	.	-	.	gene_id "SPAC12G12.08"; transcript_id "6515820b-dcc9-450e-ba6d-3512694bd3df"; ID "6515820b-dcc9-450e-ba6d-3512694bd3df"; Parent "SPAC12G12.08";
I	PacBio	exon	333178	334553	.	-	.	gene_id "SPAC12G12.08"; transcript_id "6515820b-dcc9-450e-ba6d-3512694bd3df"; ID "exon-422"; Parent "6515820b-dcc9-450e-ba6d-3512694bd3df";
I	PacBio	CDS	333695	334336	.	-	.	gene_id "SPAC12G12.08"; transcript_id "6515820b-dcc9-450e-ba6d-3512694bd3df"; ID "cds-299"; Parent "6515820b-dcc9-450e-ba6d-3512694bd3df";
I	PacBio	five_prime_utr	334337	334553	.	-	.	gene_id "SPAC12G12.08"; transcript_id "6515820b-dcc9-450e-ba6d-3512694bd3df"; ID "nbis-five_prime_utr-2115"; Parent "6515820b-dcc9-450e-ba6d-3512694bd3df"; original_biotype "five_prime_UTR";
I	PacBio	three_prime_utr	333178	333694	.	-	.	gene_id "SPAC12G12.08"; transcript_id "6515820b-dcc9-450e-ba6d-3512694bd3df"; ID "nbis-three_prime_utr-2116"; Parent "6515820b-dcc9-450e-ba6d-3512694bd3df"; original_biotype "three_prime_UTR";
I	PacBio	gene	334615	336131	.	+	.	gene_id "SPAC12G12.07c"; transcript_id "SPAC12G12.07c.1"; ID "SPAC12G12.07c";
I	PacBio	transcript	334615	336131	.	+	.	gene_id "SPAC12G12.07c"; transcript_id "SPAC12G12.07c.1"; ID "SPAC12G12.07c.1"; Parent "SPAC12G12.07c";
I	PacBio	exon	334615	334782	.	+	.	gene_id "SPAC12G12.07c"; transcript_id "SPAC12G12.07c.1"; ID "exon-426"; Parent "SPAC12G12.07c.1";
I	PacBio	exon	334830	336131	.	+	.	gene_id "SPAC12G12.07c"; transcript_id "SPAC12G12.07c.1"; ID "exon-427"; Parent "SPAC12G12.07c.1";
I	PacBio	CDS	334660	334782	.	+	.	gene_id "SPAC12G12.07c"; transcript_id "SPAC12G12.07c.1"; ID "cds-303"; Parent "SPAC12G12.07c.1";
I	PacBio	CDS	334830	335945	.	+	.	gene_id "SPAC12G12.07c"; transcript_id "SPAC12G12.07c.1"; ID "cds-304"; Parent "SPAC12G12.07c.1";
I	PacBio	five_prime_utr	334615	334659	.	+	.	gene_id "SPAC12G12.07c"; transcript_id "SPAC12G12.07c.1"; ID "nbis-five_prime_utr-5513"; Parent "SPAC12G12.07c.1"; original_biotype "five_prime_UTR";
I	PacBio	three_prime_utr	335946	336131	.	+	.	gene_id "SPAC12G12.07c"; transcript_id "SPAC12G12.07c.1"; ID "nbis-three_prime_utr-5545"; Parent "SPAC12G12.07c.1"; original_biotype "three_prime_UTR";
I	PacBio	gene	336308	338157	.	+	.	gene_id "SPAC12G12.06c"; transcript_id "0ce5072c-f66a-42f5-955d-abbcaa2c39de"; ID "SPAC12G12.06c";
I	PacBio	transcript	336308	338054	.	+	.	gene_id "SPAC12G12.06c"; transcript_id "ed71ebf9-4597-4a85-aa43-7aaf29f00129"; ID "ed71ebf9-4597-4a85-aa43-7aaf29f00129"; Parent "SPAC12G12.06c";
I	PacBio	exon	336308	338054	.	+	.	gene_id "SPAC12G12.06c"; transcript_id "ed71ebf9-4597-4a85-aa43-7aaf29f00129"; ID "exon-429"; Parent "ed71ebf9-4597-4a85-aa43-7aaf29f00129";
I	PacBio	CDS	336428	337519	.	+	.	gene_id "SPAC12G12.06c"; transcript_id "ed71ebf9-4597-4a85-aa43-7aaf29f00129"; ID "cds-306"; Parent "ed71ebf9-4597-4a85-aa43-7aaf29f00129";
I	PacBio	five_prime_utr	336308	336427	.	+	.	gene_id "SPAC12G12.06c"; transcript_id "ed71ebf9-4597-4a85-aa43-7aaf29f00129"; ID "nbis-five_prime_utr-5009"; Parent "ed71ebf9-4597-4a85-aa43-7aaf29f00129"; original_biotype "five_prime_UTR";
I	PacBio	three_prime_utr	337520	338054	.	+	.	gene_id "SPAC12G12.06c"; transcript_id "ed71ebf9-4597-4a85-aa43-7aaf29f00129"; ID "nbis-three_prime_utr-5040"; Parent "ed71ebf9-4597-4a85-aa43-7aaf29f00129"; original_biotype "three_prime_UTR";
I	PacBio	transcript	336308	338157	.	+	.	gene_id "SPAC12G12.06c"; transcript_id "e670d5f5-1d76-4c3e-ae38-bae8fa49f65f"; ID "e670d5f5-1d76-4c3e-ae38-bae8fa49f65f"; Parent "SPAC12G12.06c";
I	PacBio	exon	336308	338157	.	+	.	gene_id "SPAC12G12.06c"; transcript_id "e670d5f5-1d76-4c3e-ae38-bae8fa49f65f"; ID "exon-430"; Parent "e670d5f5-1d76-4c3e-ae38-bae8fa49f65f";
I	PacBio	CDS	336428	337519	.	+	.	gene_id "SPAC12G12.06c"; transcript_id "e670d5f5-1d76-4c3e-ae38-bae8fa49f65f"; ID "cds-307"; Parent "e670d5f5-1d76-4c3e-ae38-bae8fa49f65f";
I	PacBio	five_prime_utr	336308	336427	.	+	.	gene_id "SPAC12G12.06c"; transcript_id "e670d5f5-1d76-4c3e-ae38-bae8fa49f65f"; ID "nbis-five_prime_utr-4849"; Parent "e670d5f5-1d76-4c3e-ae38-bae8fa49f65f"; original_biotype "five_prime_UTR";
I	PacBio	three_prime_utr	337520	338157	.	+	.	gene_id "SPAC12G12.06c"; transcript_id "e670d5f5-1d76-4c3e-ae38-bae8fa49f65f"; ID "nbis-three_prime_utr-4879"; Parent "e670d5f5-1d76-4c3e-ae38-bae8fa49f65f"; original_biotype "three_prime_UTR";
I	PacBio	transcript	336308	337933	.	+	.	gene_id "SPAC12G12.06c"; transcript_id "0ce5072c-f66a-42f5-955d-abbcaa2c39de"; ID "0ce5072c-f66a-42f5-955d-abbcaa2c39de"; Parent "SPAC12G12.06c";
I	PacBio	exon	336308	337933	.	+	.	gene_id "SPAC12G12.06c"; transcript_id "0ce5072c-f66a-42f5-955d-abbcaa2c39de"; ID "exon-428"; Parent "0ce5072c-f66a-42f5-955d-abbcaa2c39de";
I	PacBio	CDS	336428	337519	.	+	.	gene_id "SPAC12G12.06c"; transcript_id "0ce5072c-f66a-42f5-955d-abbcaa2c39de"; ID "cds-305"; Parent "0ce5072c-f66a-42f5-955d-abbcaa2c39de";
I	PacBio	five_prime_utr	336308	336427	.	+	.	gene_id "SPAC12G12.06c"; transcript_id "0ce5072c-f66a-42f5-955d-abbcaa2c39de"; ID "nbis-five_prime_utr-274"; Parent "0ce5072c-f66a-42f5-955d-abbcaa2c39de"; original_biotype "five_prime_UTR";
I	PacBio	three_prime_utr	337520	337933	.	+	.	gene_id "SPAC12G12.06c"; transcript_id "0ce5072c-f66a-42f5-955d-abbcaa2c39de"; ID "nbis-three_prime_utr-274"; Parent "0ce5072c-f66a-42f5-955d-abbcaa2c39de"; original_biotype "three_prime_UTR";
I	PacBio	gene	338286	339763	.	+	.	gene_id "SPAC12G12.05c"; transcript_id "ff9b16c4-2bbd-4786-abce-bad37b181371"; ID "SPAC12G12.05c";
I	PacBio	transcript	338286	339081	.	+	.	gene_id "SPAC12G12.05c"; transcript_id "ff9b16c4-2bbd-4786-abce-bad37b181371"; ID "ff9b16c4-2bbd-4786-abce-bad37b181371"; Parent "SPAC12G12.05c";
I	PacBio	exon	338286	339081	.	+	.	gene_id "SPAC12G12.05c"; transcript_id "ff9b16c4-2bbd-4786-abce-bad37b181371"; ID "exon-431"; Parent "ff9b16c4-2bbd-4786-abce-bad37b181371";
I	PacBio	CDS	338392	338883	.	+	.	gene_id "SPAC12G12.05c"; transcript_id "ff9b16c4-2bbd-4786-abce-bad37b181371"; ID "cds-308"; Parent "ff9b16c4-2bbd-4786-abce-bad37b181371";
I	PacBio	five_prime_utr	338286	338391	.	+	.	gene_id "SPAC12G12.05c"; transcript_id "ff9b16c4-2bbd-4786-abce-bad37b181371"; ID "nbis-five_prime_utr-5417"; Parent "ff9b16c4-2bbd-4786-abce-bad37b181371"; original_biotype "five_prime_UTR";
I	PacBio	three_prime_utr	338884	339081	.	+	.	gene_id "SPAC12G12.05c"; transcript_id "ff9b16c4-2bbd-4786-abce-bad37b181371"; ID "nbis-three_prime_utr-5446"; Parent "ff9b16c4-2bbd-4786-abce-bad37b181371"; original_biotype "three_prime_UTR";
I	PacBio	transcript	338286	339468	.	+	.	gene_id "SPAC12G12.05c"; transcript_id "68f91d34-186b-4ce6-b733-5cec7409ca0e"; ID "68f91d34-186b-4ce6-b733-5cec7409ca0e"; Parent "SPAC12G12.05c";
I	PacBio	exon	338286	339468	.	+	.	gene_id "SPAC12G12.05c"; transcript_id "68f91d34-186b-4ce6-b733-5cec7409ca0e"; ID "exon-432"; Parent "68f91d34-186b-4ce6-b733-5cec7409ca0e";
I	PacBio	CDS	338392	338883	.	+	.	gene_id "SPAC12G12.05c"; transcript_id "68f91d34-186b-4ce6-b733-5cec7409ca0e"; ID "cds-309"; Parent "68f91d34-186b-4ce6-b733-5cec7409ca0e";
I	PacBio	five_prime_utr	338286	338391	.	+	.	gene_id "SPAC12G12.05c"; transcript_id "68f91d34-186b-4ce6-b733-5cec7409ca0e"; ID "nbis-five_prime_utr-2200"; Parent "68f91d34-186b-4ce6-b733-5cec7409ca0e"; original_biotype "five_prime_UTR";
I	PacBio	three_prime_utr	338884	339468	.	+	.	gene_id "SPAC12G12.05c"; transcript_id "68f91d34-186b-4ce6-b733-5cec7409ca0e"; ID "nbis-three_prime_utr-2202"; Parent "68f91d34-186b-4ce6-b733-5cec7409ca0e"; original_biotype "three_prime_UTR";
I	PacBio	transcript	338286	339763	.	+	.	gene_id "SPAC12G12.05c"; transcript_id "04dd9cdd-8c6b-48ae-87bc-22aaf1d070d3"; ID "04dd9cdd-8c6b-48ae-87bc-22aaf1d070d3"; Parent "SPAC12G12.05c";
I	PacBio	exon	338286	339763	.	+	.	gene_id "SPAC12G12.05c"; transcript_id "04dd9cdd-8c6b-48ae-87bc-22aaf1d070d3"; ID "exon-433"; Parent "04dd9cdd-8c6b-48ae-87bc-22aaf1d070d3";
I	PacBio	CDS	338392	338883	.	+	.	gene_id "SPAC12G12.05c"; transcript_id "04dd9cdd-8c6b-48ae-87bc-22aaf1d070d3"; ID "cds-310"; Parent "04dd9cdd-8c6b-48ae-87bc-22aaf1d070d3";
I	PacBio	five_prime_utr	338286	338391	.	+	.	gene_id "SPAC12G12.05c"; transcript_id "04dd9cdd-8c6b-48ae-87bc-22aaf1d070d3"; ID "nbis-five_prime_utr-116"; Parent "04dd9cdd-8c6b-48ae-87bc-22aaf1d070d3"; original_biotype "five_prime_UTR";
I	PacBio	three_prime_utr	338884	339763	.	+	.	gene_id "SPAC12G12.05c"; transcript_id "04dd9cdd-8c6b-48ae-87bc-22aaf1d070d3"; ID "nbis-three_prime_utr-116"; Parent "04dd9cdd-8c6b-48ae-87bc-22aaf1d070d3"; original_biotype "three_prime_UTR";
I	PacBio	gene	339434	342085	.	-	.	gene_id "SPAC12G12.04"; transcript_id "53c444e6-fb48-4b55-86b0-62776f626e18"; ID "SPAC12G12.04";
I	PacBio	transcript	339742	342085	.	-	.	gene_id "SPAC12G12.04"; transcript_id "b79f3fc8-cb0e-4968-806a-07e5f6818122"; ID "b79f3fc8-cb0e-4968-806a-07e5f6818122"; Parent "SPAC12G12.04";
I	PacBio	exon	339742	342085	.	-	.	gene_id "SPAC12G12.04"; transcript_id "b79f3fc8-cb0e-4968-806a-07e5f6818122"; ID "exon-436"; Parent "b79f3fc8-cb0e-4968-806a-07e5f6818122";
I	PacBio	CDS	340107	341855	.	-	.	gene_id "SPAC12G12.04"; transcript_id "b79f3fc8-cb0e-4968-806a-07e5f6818122"; ID "cds-312"; Parent "b79f3fc8-cb0e-4968-806a-07e5f6818122";
I	PacBio	five_prime_utr	341856	342085	.	-	.	gene_id "SPAC12G12.04"; transcript_id "b79f3fc8-cb0e-4968-806a-07e5f6818122"; ID "nbis-five_prime_utr-3854"; Parent "b79f3fc8-cb0e-4968-806a-07e5f6818122"; original_biotype "five_prime_UTR";
I	PacBio	three_prime_utr	339742	340106	.	-	.	gene_id "SPAC12G12.04"; transcript_id "b79f3fc8-cb0e-4968-806a-07e5f6818122"; ID "nbis-three_prime_utr-3875"; Parent "b79f3fc8-cb0e-4968-806a-07e5f6818122"; original_biotype "three_prime_UTR";
I	PacBio	transcript	339742	340200	.	-	.	gene_id "SPAC12G12.04"; transcript_id "0bf98dfb-f512-4c4f-a508-bb7031a3ea6c"; ID "0bf98dfb-f512-4c4f-a508-bb7031a3ea6c"; Parent "SPAC12G12.04";
I	PacBio	exon	339742	340200	.	-	.	gene_id "SPAC12G12.04"; transcript_id "0bf98dfb-f512-4c4f-a508-bb7031a3ea6c"; ID "exon-435"; Parent "0bf98dfb-f512-4c4f-a508-bb7031a3ea6c";
I	PacBio	transcript	339914	342085	.	-	.	gene_id "SPAC12G12.04"; transcript_id "2d4e9d9c-7872-409a-9e95-79e23b9fb795"; ID "2d4e9d9c-7872-409a-9e95-79e23b9fb795"; Parent "SPAC12G12.04";
I	PacBio	exon	339914	342085	.	-	.	gene_id "SPAC12G12.04"; transcript_id "2d4e9d9c-7872-409a-9e95-79e23b9fb795"; ID "exon-437"; Parent "2d4e9d9c-7872-409a-9e95-79e23b9fb795";
I	PacBio	CDS	340107	341855	.	-	.	gene_id "SPAC12G12.04"; transcript_id "2d4e9d9c-7872-409a-9e95-79e23b9fb795"; ID "cds-313"; Parent "2d4e9d9c-7872-409a-9e95-79e23b9fb795";
I	PacBio	five_prime_utr	341856	342085	.	-	.	gene_id "SPAC12G12.04"; transcript_id "2d4e9d9c-7872-409a-9e95-79e23b9fb795"; ID "nbis-five_prime_utr-964"; Parent "2d4e9d9c-7872-409a-9e95-79e23b9fb795"; original_biotype "five_prime_UTR";
I	PacBio	three_prime_utr	339914	340106	.	-	.	gene_id "SPAC12G12.04"; transcript_id "2d4e9d9c-7872-409a-9e95-79e23b9fb795"; ID "nbis-three_prime_utr-963"; Parent "2d4e9d9c-7872-409a-9e95-79e23b9fb795"; original_biotype "three_prime_UTR";
I	PacBio	transcript	339434	342085	.	-	.	gene_id "SPAC12G12.04"; transcript_id "53c444e6-fb48-4b55-86b0-62776f626e18"; ID "53c444e6-fb48-4b55-86b0-62776f626e18"; Parent "SPAC12G12.04";
I	PacBio	exon	339434	342085	.	-	.	gene_id "SPAC12G12.04"; transcript_id "53c444e6-fb48-4b55-86b0-62776f626e18"; ID "exon-434"; Parent "53c444e6-fb48-4b55-86b0-62776f626e18";
I	PacBio	CDS	340107	341855	.	-	.	gene_id "SPAC12G12.04"; transcript_id "53c444e6-fb48-4b55-86b0-62776f626e18"; ID "cds-311"; Parent "53c444e6-fb48-4b55-86b0-62776f626e18";
I	PacBio	five_prime_utr	341856	342085	.	-	.	gene_id "SPAC12G12.04"; transcript_id "53c444e6-fb48-4b55-86b0-62776f626e18"; ID "nbis-five_prime_utr-1774"; Parent "53c444e6-fb48-4b55-86b0-62776f626e18"; original_biotype "five_prime_UTR";
I	PacBio	three_prime_utr	339434	340106	.	-	.	gene_id "SPAC12G12.04"; transcript_id "53c444e6-fb48-4b55-86b0-62776f626e18"; ID "nbis-three_prime_utr-1774"; Parent "53c444e6-fb48-4b55-86b0-62776f626e18"; original_biotype "three_prime_UTR";
I	PomBase	gene	342090	345171	.	-	.	gene_id "SPAC12G12.03"; ID "SPAC12G12.03"; Name "cip2";
I	PomBase	transcript	342090	345171	.	-	.	gene_id "SPAC12G12.03"; transcript_id "SPAC12G12.03.1"; ID "SPAC12G12.03.1"; Parent "SPAC12G12.03"; original_biotype "mrna";
I	PomBase	exon	342090	345171	.	-	.	gene_id "SPAC12G12.03"; transcript_id "SPAC12G12.03.1"; ID "nbis-exon-311"; Parent "SPAC12G12.03.1";
I	PomBase	CDS	343399	345129	.	-	0	gene_id "SPAC12G12.03"; transcript_id "SPAC12G12.03.1"; ID "SPAC12G12.03.1:exon:1"; Parent "SPAC12G12.03.1";
I	PomBase	five_prime_utr	345130	345171	.	-	.	gene_id "SPAC12G12.03"; transcript_id "SPAC12G12.03.1"; ID "SPAC12G12.03.1:five_prime_UTR:1"; Parent "SPAC12G12.03.1"; original_biotype "five_prime_UTR";
I	PomBase	three_prime_utr	342090	343398	.	-	.	gene_id "SPAC12G12.03"; transcript_id "SPAC12G12.03.1"; ID "SPAC12G12.03.1:three_prime_UTR:1"; Parent "SPAC12G12.03.1"; original_biotype "three_prime_UTR";
I	PacBio	gene	345757	346972	.	-	.	gene_id "SPAC12G12.02"; transcript_id "786a4578-99e8-4009-a62c-796da660b120-1"; ID "SPAC12G12.02";
I	PacBio	transcript	345757	346674	.	-	.	gene_id "SPAC12G12.02"; transcript_id "f2a140d7-85ec-444a-8775-9cde45cbc24e"; ID "f2a140d7-85ec-444a-8775-9cde45cbc24e"; Parent "SPAC12G12.02";
I	PacBio	exon	345757	346051	.	-	.	gene_id "SPAC12G12.02"; transcript_id "f2a140d7-85ec-444a-8775-9cde45cbc24e"; ID "exon-445"; Parent "f2a140d7-85ec-444a-8775-9cde45cbc24e";
I	PacBio	exon	346544	346674	.	-	.	gene_id "SPAC12G12.02"; transcript_id "f2a140d7-85ec-444a-8775-9cde45cbc24e"; ID "exon-446"; Parent "f2a140d7-85ec-444a-8775-9cde45cbc24e";
I	PacBio	CDS	345839	346051	.	-	.	gene_id "SPAC12G12.02"; transcript_id "f2a140d7-85ec-444a-8775-9cde45cbc24e"; ID "cds-318"; Parent "f2a140d7-85ec-444a-8775-9cde45cbc24e";
I	PacBio	CDS	346544	346618	.	-	.	gene_id "SPAC12G12.02"; transcript_id "f2a140d7-85ec-444a-8775-9cde45cbc24e"; ID "cds-319"; Parent "f2a140d7-85ec-444a-8775-9cde45cbc24e";
I	PacBio	five_prime_utr	346619	346674	.	-	.	gene_id "SPAC12G12.02"; transcript_id "f2a140d7-85ec-444a-8775-9cde45cbc24e"; ID "nbis-five_prime_utr-5123"; Parent "f2a140d7-85ec-444a-8775-9cde45cbc24e"; original_biotype "five_prime_UTR";
I	PacBio	three_prime_utr	345757	345838	.	-	.	gene_id "SPAC12G12.02"; transcript_id "f2a140d7-85ec-444a-8775-9cde45cbc24e"; ID "nbis-three_prime_utr-5153"; Parent "f2a140d7-85ec-444a-8775-9cde45cbc24e"; original_biotype "three_prime_UTR";
I	PacBio	transcript	345757	346674	.	-	.	gene_id "SPAC12G12.02"; transcript_id "SPAC12G12.02.1-2"; ID "SPAC12G12.02.1-2"; Parent "SPAC12G12.02";
I	PacBio	exon	345757	346051	.	-	.	gene_id "SPAC12G12.02"; transcript_id "SPAC12G12.02.1-2"; ID "exon-441"; Parent "SPAC12G12.02.1-2";
I	PacBio	exon	346114	346244	.	-	.	gene_id "SPAC12G12.02"; transcript_id "SPAC12G12.02.1-2"; ID "exon-442"; Parent "SPAC12G12.02.1-2";
I	PacBio	exon	346307	346439	.	-	.	gene_id "SPAC12G12.02"; transcript_id "SPAC12G12.02.1-2"; ID "exon-443"; Parent "SPAC12G12.02.1-2";
I	PacBio	exon	346544	346674	.	-	.	gene_id "SPAC12G12.02"; transcript_id "SPAC12G12.02.1-2"; ID "exon-444"; Parent "SPAC12G12.02.1-2";
I	PacBio	CDS	345839	346051	.	-	.	gene_id "SPAC12G12.02"; transcript_id "SPAC12G12.02.1-2"; ID "cds-314"; Parent "SPAC12G12.02.1-2";
I	PacBio	CDS	346114	346244	.	-	.	gene_id "SPAC12G12.02"; transcript_id "SPAC12G12.02.1-2"; ID "cds-315"; Parent "SPAC12G12.02.1-2";
I	PacBio	CDS	346307	346439	.	-	.	gene_id "SPAC12G12.02"; transcript_id "SPAC12G12.02.1-2"; ID "cds-316"; Parent "SPAC12G12.02.1-2";
I	PacBio	CDS	346544	346618	.	-	.	gene_id "SPAC12G12.02"; transcript_id "SPAC12G12.02.1-2"; ID "cds-317"; Parent "SPAC12G12.02.1-2";
I	PacBio	five_prime_utr	346619	346674	.	-	.	gene_id "SPAC12G12.02"; transcript_id "SPAC12G12.02.1-2"; ID "nbis-five_prime_utr-5511"; Parent "SPAC12G12.02.1-2"; original_biotype "five_prime_UTR";
I	PacBio	three_prime_utr	345757	345838	.	-	.	gene_id "SPAC12G12.02"; transcript_id "SPAC12G12.02.1-2"; ID "nbis-three_prime_utr-5543"; Parent "SPAC12G12.02.1-2"; original_biotype "three_prime_UTR";
I	PacBio	transcript	345757	346972	.	-	.	gene_id "SPAC12G12.02"; transcript_id "SPAC12G12.02.1-3"; ID "SPAC12G12.02.1-3"; Parent "SPAC12G12.02";
I	PacBio	exon	345757	346051	.	-	.	gene_id "SPAC12G12.02"; transcript_id "SPAC12G12.02.1-3"; ID "exon-447"; Parent "SPAC12G12.02.1-3";
I	PacBio	exon	346114	346244	.	-	.	gene_id "SPAC12G12.02"; transcript_id "SPAC12G12.02.1-3"; ID "exon-448"; Parent "SPAC12G12.02.1-3";
I	PacBio	exon	346307	346439	.	-	.	gene_id "SPAC12G12.02"; transcript_id "SPAC12G12.02.1-3"; ID "exon-449"; Parent "SPAC12G12.02.1-3";
I	PacBio	exon	346544	346972	.	-	.	gene_id "SPAC12G12.02"; transcript_id "SPAC12G12.02.1-3"; ID "exon-450"; Parent "SPAC12G12.02.1-3";
I	PacBio	CDS	345839	346051	.	-	.	gene_id "SPAC12G12.02"; transcript_id "SPAC12G12.02.1-3"; ID "cds-320"; Parent "SPAC12G12.02.1-3";
I	PacBio	CDS	346114	346244	.	-	.	gene_id "SPAC12G12.02"; transcript_id "SPAC12G12.02.1-3"; ID "cds-321"; Parent "SPAC12G12.02.1-3";
I	PacBio	CDS	346307	346439	.	-	.	gene_id "SPAC12G12.02"; transcript_id "SPAC12G12.02.1-3"; ID "cds-322"; Parent "SPAC12G12.02.1-3";
I	PacBio	CDS	346544	346618	.	-	.	gene_id "SPAC12G12.02"; transcript_id "SPAC12G12.02.1-3"; ID "cds-323"; Parent "SPAC12G12.02.1-3";
I	PacBio	five_prime_utr	346619	346972	.	-	.	gene_id "SPAC12G12.02"; transcript_id "SPAC12G12.02.1-3"; ID "nbis-five_prime_utr-5512"; Parent "SPAC12G12.02.1-3"; original_biotype "five_prime_UTR";
I	PacBio	three_prime_utr	345757	345838	.	-	.	gene_id "SPAC12G12.02"; transcript_id "SPAC12G12.02.1-3"; ID "nbis-three_prime_utr-5544"; Parent "SPAC12G12.02.1-3"; original_biotype "three_prime_UTR";
I	PacBio	transcript	345757	346674	.	-	.	gene_id "SPAC12G12.02"; transcript_id "786a4578-99e8-4009-a62c-796da660b120-1"; ID "786a4578-99e8-4009-a62c-796da660b120-1"; Parent "SPAC12G12.02";
I	PacBio	exon	345757	346051	.	-	.	gene_id "SPAC12G12.02"; transcript_id "786a4578-99e8-4009-a62c-796da660b120-1"; ID "exon-438"; Parent "786a4578-99e8-4009-a62c-796da660b120-1";
I	PacBio	exon	346114	346439	.	-	.	gene_id "SPAC12G12.02"; transcript_id "786a4578-99e8-4009-a62c-796da660b120-1"; ID "exon-439"; Parent "786a4578-99e8-4009-a62c-796da660b120-1";
I	PacBio	exon	346544	346674	.	-	.	gene_id "SPAC12G12.02"; transcript_id "786a4578-99e8-4009-a62c-796da660b120-1"; ID "exon-440"; Parent "786a4578-99e8-4009-a62c-796da660b120-1";
I	PacBio	gene	346795	350150	.	+	.	gene_id "SPAC12G12.01c"; transcript_id "c2728a7a-3c5e-46be-aecf-20fbcdfb26e5"; ID "SPAC12G12.01c";
I	PacBio	transcript	346795	350083	.	+	.	gene_id "SPAC12G12.01c"; transcript_id "c2728a7a-3c5e-46be-aecf-20fbcdfb26e5"; ID "c2728a7a-3c5e-46be-aecf-20fbcdfb26e5"; Parent "SPAC12G12.01c";
I	PacBio	exon	346795	350083	.	+	.	gene_id "SPAC12G12.01c"; transcript_id "c2728a7a-3c5e-46be-aecf-20fbcdfb26e5"; ID "exon-451"; Parent "c2728a7a-3c5e-46be-aecf-20fbcdfb26e5";
I	PacBio	CDS	347195	349912	.	+	.	gene_id "SPAC12G12.01c"; transcript_id "c2728a7a-3c5e-46be-aecf-20fbcdfb26e5"; ID "cds-324"; Parent "c2728a7a-3c5e-46be-aecf-20fbcdfb26e5";
I	PacBio	five_prime_utr	346795	347194	.	+	.	gene_id "SPAC12G12.01c"; transcript_id "c2728a7a-3c5e-46be-aecf-20fbcdfb26e5"; ID "nbis-five_prime_utr-4070"; Parent "c2728a7a-3c5e-46be-aecf-20fbcdfb26e5"; original_biotype "five_prime_UTR";
I	PacBio	three_prime_utr	349913	350083	.	+	.	gene_id "SPAC12G12.01c"; transcript_id "c2728a7a-3c5e-46be-aecf-20fbcdfb26e5"; ID "nbis-three_prime_utr-4093"; Parent "c2728a7a-3c5e-46be-aecf-20fbcdfb26e5"; original_biotype "three_prime_UTR";
I	PacBio	transcript	347132	350025	.	+	.	gene_id "SPAC12G12.01c"; transcript_id "c03b3525-5e7e-4bdb-99de-85ddf54f0e53"; ID "c03b3525-5e7e-4bdb-99de-85ddf54f0e53"; Parent "SPAC12G12.01c";
I	PacBio	exon	347132	350025	.	+	.	gene_id "SPAC12G12.01c"; transcript_id "c03b3525-5e7e-4bdb-99de-85ddf54f0e53"; ID "exon-452"; Parent "c03b3525-5e7e-4bdb-99de-85ddf54f0e53";
I	PacBio	CDS	347195	349912	.	+	.	gene_id "SPAC12G12.01c"; transcript_id "c03b3525-5e7e-4bdb-99de-85ddf54f0e53"; ID "cds-325"; Parent "c03b3525-5e7e-4bdb-99de-85ddf54f0e53";
I	PacBio	five_prime_utr	347132	347194	.	+	.	gene_id "SPAC12G12.01c"; transcript_id "c03b3525-5e7e-4bdb-99de-85ddf54f0e53"; ID "nbis-five_prime_utr-4019"; Parent "c03b3525-5e7e-4bdb-99de-85ddf54f0e53"; original_biotype "five_prime_UTR";
I	PacBio	three_prime_utr	349913	350025	.	+	.	gene_id "SPAC12G12.01c"; transcript_id "c03b3525-5e7e-4bdb-99de-85ddf54f0e53"; ID "nbis-three_prime_utr-4042"; Parent "c03b3525-5e7e-4bdb-99de-85ddf54f0e53"; original_biotype "three_prime_UTR";
I	PacBio	transcript	347132	350083	.	+	.	gene_id "SPAC12G12.01c"; transcript_id "c2dd1f5a-22da-4a4e-a21e-ce0b245c5ef9"; ID "c2dd1f5a-22da-4a4e-a21e-ce0b245c5ef9"; Parent "SPAC12G12.01c";
I	PacBio	exon	347132	350083	.	+	.	gene_id "SPAC12G12.01c"; transcript_id "c2dd1f5a-22da-4a4e-a21e-ce0b245c5ef9"; ID "exon-453"; Parent "c2dd1f5a-22da-4a4e-a21e-ce0b245c5ef9";
I	PacBio	CDS	347195	349912	.	+	.	gene_id "SPAC12G12.01c"; transcript_id "c2dd1f5a-22da-4a4e-a21e-ce0b245c5ef9"; ID "cds-326"; Parent "c2dd1f5a-22da-4a4e-a21e-ce0b245c5ef9";
I	PacBio	five_prime_utr	347132	347194	.	+	.	gene_id "SPAC12G12.01c"; transcript_id "c2dd1f5a-22da-4a4e-a21e-ce0b245c5ef9"; ID "nbis-five_prime_utr-4081"; Parent "c2dd1f5a-22da-4a4e-a21e-ce0b245c5ef9"; original_biotype "five_prime_UTR";
I	PacBio	three_prime_utr	349913	350083	.	+	.	gene_id "SPAC12G12.01c"; transcript_id "c2dd1f5a-22da-4a4e-a21e-ce0b245c5ef9"; ID "nbis-three_prime_utr-4104"; Parent "c2dd1f5a-22da-4a4e-a21e-ce0b245c5ef9"; original_biotype "three_prime_UTR";
I	PacBio	transcript	347132	350150	.	+	.	gene_id "SPAC12G12.01c"; transcript_id "84a1967c-4518-43a6-9ec9-c3ce7e69bd7b"; ID "84a1967c-4518-43a6-9ec9-c3ce7e69bd7b"; Parent "SPAC12G12.01c";
I	PacBio	exon	347132	350150	.	+	.	gene_id "SPAC12G12.01c"; transcript_id "84a1967c-4518-43a6-9ec9-c3ce7e69bd7b"; ID "exon-454"; Parent "84a1967c-4518-43a6-9ec9-c3ce7e69bd7b";
I	PacBio	CDS	347195	349912	.	+	.	gene_id "SPAC12G12.01c"; transcript_id "84a1967c-4518-43a6-9ec9-c3ce7e69bd7b"; ID "cds-327"; Parent "84a1967c-4518-43a6-9ec9-c3ce7e69bd7b";
I	PacBio	five_prime_utr	347132	347194	.	+	.	gene_id "SPAC12G12.01c"; transcript_id "84a1967c-4518-43a6-9ec9-c3ce7e69bd7b"; ID "nbis-five_prime_utr-2787"; Parent "84a1967c-4518-43a6-9ec9-c3ce7e69bd7b"; original_biotype "five_prime_UTR";
I	PacBio	three_prime_utr	349913	350150	.	+	.	gene_id "SPAC12G12.01c"; transcript_id "84a1967c-4518-43a6-9ec9-c3ce7e69bd7b"; ID "nbis-three_prime_utr-2794"; Parent "84a1967c-4518-43a6-9ec9-c3ce7e69bd7b"; original_biotype "three_prime_UTR";
I	PomBase	gene	350239	352964	.	-	.	gene_id "SPAC630.04c"; ID "SPAC630.04c";
I	PomBase	transcript	350239	352964	.	-	.	gene_id "SPAC630.04c"; transcript_id "SPAC630.04c.1"; ID "SPAC630.04c.1"; Parent "SPAC630.04c"; original_biotype "mrna";
I	PomBase	exon	350239	352964	.	-	.	gene_id "SPAC630.04c"; transcript_id "SPAC630.04c.1"; ID "nbis-exon-3652"; Parent "SPAC630.04c.1";
I	PomBase	CDS	352427	352927	.	-	0	gene_id "SPAC630.04c"; transcript_id "SPAC630.04c.1"; ID "SPAC630.04c.1:exon:1"; Parent "SPAC630.04c.1";
I	PomBase	five_prime_utr	352928	352964	.	-	.	gene_id "SPAC630.04c"; transcript_id "SPAC630.04c.1"; ID "SPAC630.04c.1:five_prime_UTR:1"; Parent "SPAC630.04c.1"; original_biotype "five_prime_UTR";
I	PomBase	three_prime_utr	350239	352426	.	-	.	gene_id "SPAC630.04c"; transcript_id "SPAC630.04c.1"; ID "SPAC630.04c.1:three_prime_UTR:1"; Parent "SPAC630.04c.1"; original_biotype "three_prime_UTR";
I	PacBio	gene	350406	352219	.	+	.	gene_id "SPAC630.03"; transcript_id "SPAC630.03.1-1"; ID "SPAC630.03";
I	PacBio	transcript	350406	352082	.	+	.	gene_id "SPAC630.03"; transcript_id "SPAC630.03.1-1"; ID "SPAC630.03.1-1"; Parent "SPAC630.03";
I	PacBio	exon	350406	350511	.	+	.	gene_id "SPAC630.03"; transcript_id "SPAC630.03.1-1"; ID "exon-455"; Parent "SPAC630.03.1-1";
I	PacBio	exon	350575	350598	.	+	.	gene_id "SPAC630.03"; transcript_id "SPAC630.03.1-1"; ID "exon-456"; Parent "SPAC630.03.1-1";
I	PacBio	exon	350671	351199	.	+	.	gene_id "SPAC630.03"; transcript_id "SPAC630.03.1-1"; ID "exon-457"; Parent "SPAC630.03.1-1";
I	PacBio	exon	351295	351894	.	+	.	gene_id "SPAC630.03"; transcript_id "SPAC630.03.1-1"; ID "exon-458"; Parent "SPAC630.03.1-1";
I	PacBio	exon	351960	352082	.	+	.	gene_id "SPAC630.03"; transcript_id "SPAC630.03.1-1"; ID "exon-459"; Parent "SPAC630.03.1-1";
I	PacBio	CDS	350477	350511	.	+	.	gene_id "SPAC630.03"; transcript_id "SPAC630.03.1-1"; ID "cds-328"; Parent "SPAC630.03.1-1";
I	PacBio	CDS	350575	350598	.	+	.	gene_id "SPAC630.03"; transcript_id "SPAC630.03.1-1"; ID "cds-329"; Parent "SPAC630.03.1-1";
I	PacBio	CDS	350671	351199	.	+	.	gene_id "SPAC630.03"; transcript_id "SPAC630.03.1-1"; ID "cds-330"; Parent "SPAC630.03.1-1";
I	PacBio	CDS	351295	351894	.	+	.	gene_id "SPAC630.03"; transcript_id "SPAC630.03.1-1"; ID "cds-331"; Parent "SPAC630.03.1-1";
I	PacBio	CDS	351960	352055	.	+	.	gene_id "SPAC630.03"; transcript_id "SPAC630.03.1-1"; ID "cds-332"; Parent "SPAC630.03.1-1";
I	PacBio	five_prime_utr	350406	350476	.	+	.	gene_id "SPAC630.03"; transcript_id "SPAC630.03.1-1"; ID "nbis-five_prime_utr-6627"; Parent "SPAC630.03.1-1"; original_biotype "five_prime_UTR";
I	PacBio	three_prime_utr	352056	352082	.	+	.	gene_id "SPAC630.03"; transcript_id "SPAC630.03.1-1"; ID "nbis-three_prime_utr-6660"; Parent "SPAC630.03.1-1"; original_biotype "three_prime_UTR";
I	PacBio	transcript	350406	352219	.	+	.	gene_id "SPAC630.03"; transcript_id "fde31d05-695e-4d6b-9325-99b1b6c97086"; ID "fde31d05-695e-4d6b-9325-99b1b6c97086"; Parent "SPAC630.03";
I	PacBio	exon	350406	350511	.	+	.	gene_id "SPAC630.03"; transcript_id "fde31d05-695e-4d6b-9325-99b1b6c97086"; ID "exon-469"; Parent "fde31d05-695e-4d6b-9325-99b1b6c97086";
I	PacBio	exon	350575	350598	.	+	.	gene_id "SPAC630.03"; transcript_id "fde31d05-695e-4d6b-9325-99b1b6c97086"; ID "exon-470"; Parent "fde31d05-695e-4d6b-9325-99b1b6c97086";
I	PacBio	exon	350671	351894	.	+	.	gene_id "SPAC630.03"; transcript_id "fde31d05-695e-4d6b-9325-99b1b6c97086"; ID "exon-471"; Parent "fde31d05-695e-4d6b-9325-99b1b6c97086";
I	PacBio	exon	351960	352219	.	+	.	gene_id "SPAC630.03"; transcript_id "fde31d05-695e-4d6b-9325-99b1b6c97086"; ID "exon-472"; Parent "fde31d05-695e-4d6b-9325-99b1b6c97086";
I	PacBio	CDS	351331	351894	.	+	.	gene_id "SPAC630.03"; transcript_id "fde31d05-695e-4d6b-9325-99b1b6c97086"; ID "cds-341"; Parent "fde31d05-695e-4d6b-9325-99b1b6c97086";
I	PacBio	CDS	351960	352055	.	+	.	gene_id "SPAC630.03"; transcript_id "fde31d05-695e-4d6b-9325-99b1b6c97086"; ID "cds-342"; Parent "fde31d05-695e-4d6b-9325-99b1b6c97086";
I	PacBio	five_prime_utr	350406	350511	.	+	.	gene_id "SPAC630.03"; transcript_id "fde31d05-695e-4d6b-9325-99b1b6c97086"; ID "nbis-five_prime_utr-5383"; Parent "fde31d05-695e-4d6b-9325-99b1b6c97086"; original_biotype "five_prime_UTR";
I	PacBio	five_prime_utr	350575	350598	.	+	.	gene_id "SPAC630.03"; transcript_id "fde31d05-695e-4d6b-9325-99b1b6c97086"; ID "nbis-five_prime_utr-5383"; Parent "fde31d05-695e-4d6b-9325-99b1b6c97086"; original_biotype "five_prime_UTR";
I	PacBio	five_prime_utr	350671	351330	.	+	.	gene_id "SPAC630.03"; transcript_id "fde31d05-695e-4d6b-9325-99b1b6c97086"; ID "nbis-five_prime_utr-5383"; Parent "fde31d05-695e-4d6b-9325-99b1b6c97086"; original_biotype "five_prime_UTR";
I	PacBio	three_prime_utr	352056	352219	.	+	.	gene_id "SPAC630.03"; transcript_id "fde31d05-695e-4d6b-9325-99b1b6c97086"; ID "nbis-three_prime_utr-5413"; Parent "fde31d05-695e-4d6b-9325-99b1b6c97086"; original_biotype "three_prime_UTR";
I	PacBio	transcript	350406	352219	.	+	.	gene_id "SPAC630.03"; transcript_id "SPAC630.03.1"; ID "SPAC630.03.1"; Parent "SPAC630.03";
I	PacBio	exon	350406	350511	.	+	.	gene_id "SPAC630.03"; transcript_id "SPAC630.03.1"; ID "exon-464"; Parent "SPAC630.03.1";
I	PacBio	exon	350575	350598	.	+	.	gene_id "SPAC630.03"; transcript_id "SPAC630.03.1"; ID "exon-465"; Parent "SPAC630.03.1";
I	PacBio	exon	350671	351199	.	+	.	gene_id "SPAC630.03"; transcript_id "SPAC630.03.1"; ID "exon-466"; Parent "SPAC630.03.1";
I	PacBio	exon	351295	351894	.	+	.	gene_id "SPAC630.03"; transcript_id "SPAC630.03.1"; ID "exon-467"; Parent "SPAC630.03.1";
I	PacBio	exon	351960	352219	.	+	.	gene_id "SPAC630.03"; transcript_id "SPAC630.03.1"; ID "exon-468"; Parent "SPAC630.03.1";
I	PacBio	CDS	350477	350511	.	+	.	gene_id "SPAC630.03"; transcript_id "SPAC630.03.1"; ID "cds-336"; Parent "SPAC630.03.1";
I	PacBio	CDS	350575	350598	.	+	.	gene_id "SPAC630.03"; transcript_id "SPAC630.03.1"; ID "cds-337"; Parent "SPAC630.03.1";
I	PacBio	CDS	350671	351199	.	+	.	gene_id "SPAC630.03"; transcript_id "SPAC630.03.1"; ID "cds-338"; Parent "SPAC630.03.1";
I	PacBio	CDS	351295	351894	.	+	.	gene_id "SPAC630.03"; transcript_id "SPAC630.03.1"; ID "cds-339"; Parent "SPAC630.03.1";
I	PacBio	CDS	351960	352055	.	+	.	gene_id "SPAC630.03"; transcript_id "SPAC630.03.1"; ID "cds-340"; Parent "SPAC630.03.1";
I	PacBio	five_prime_utr	350406	350476	.	+	.	gene_id "SPAC630.03"; transcript_id "SPAC630.03.1"; ID "nbis-five_prime_utr-6626"; Parent "SPAC630.03.1"; original_biotype "five_prime_UTR";
I	PacBio	three_prime_utr	352056	352219	.	+	.	gene_id "SPAC630.03"; transcript_id "SPAC630.03.1"; ID "nbis-three_prime_utr-6659"; Parent "SPAC630.03.1"; original_biotype "three_prime_UTR";
I	PacBio	transcript	350465	352082	.	+	.	gene_id "SPAC630.03"; transcript_id "d62a4dae-c0e4-468c-9a1a-8ec8142f30eb-1"; ID "d62a4dae-c0e4-468c-9a1a-8ec8142f30eb-1"; Parent "SPAC630.03";
I	PacBio	exon	350465	350511	.	+	.	gene_id "SPAC630.03"; transcript_id "d62a4dae-c0e4-468c-9a1a-8ec8142f30eb-1"; ID "exon-476"; Parent "d62a4dae-c0e4-468c-9a1a-8ec8142f30eb-1";
I	PacBio	exon	350671	351199	.	+	.	gene_id "SPAC630.03"; transcript_id "d62a4dae-c0e4-468c-9a1a-8ec8142f30eb-1"; ID "exon-477"; Parent "d62a4dae-c0e4-468c-9a1a-8ec8142f30eb-1";
I	PacBio	exon	351295	351894	.	+	.	gene_id "SPAC630.03"; transcript_id "d62a4dae-c0e4-468c-9a1a-8ec8142f30eb-1"; ID "exon-478"; Parent "d62a4dae-c0e4-468c-9a1a-8ec8142f30eb-1";
I	PacBio	exon	351960	352082	.	+	.	gene_id "SPAC630.03"; transcript_id "d62a4dae-c0e4-468c-9a1a-8ec8142f30eb-1"; ID "exon-479"; Parent "d62a4dae-c0e4-468c-9a1a-8ec8142f30eb-1";
I	PacBio	CDS	350477	350511	.	+	.	gene_id "SPAC630.03"; transcript_id "d62a4dae-c0e4-468c-9a1a-8ec8142f30eb-1"; ID "cds-345"; Parent "d62a4dae-c0e4-468c-9a1a-8ec8142f30eb-1";
I	PacBio	CDS	350671	351199	.	+	.	gene_id "SPAC630.03"; transcript_id "d62a4dae-c0e4-468c-9a1a-8ec8142f30eb-1"; ID "cds-346"; Parent "d62a4dae-c0e4-468c-9a1a-8ec8142f30eb-1";
I	PacBio	CDS	351295	351894	.	+	.	gene_id "SPAC630.03"; transcript_id "d62a4dae-c0e4-468c-9a1a-8ec8142f30eb-1"; ID "cds-347"; Parent "d62a4dae-c0e4-468c-9a1a-8ec8142f30eb-1";
I	PacBio	CDS	351960	352055	.	+	.	gene_id "SPAC630.03"; transcript_id "d62a4dae-c0e4-468c-9a1a-8ec8142f30eb-1"; ID "cds-348"; Parent "d62a4dae-c0e4-468c-9a1a-8ec8142f30eb-1";
I	PacBio	five_prime_utr	350465	350476	.	+	.	gene_id "SPAC630.03"; transcript_id "d62a4dae-c0e4-468c-9a1a-8ec8142f30eb-1"; ID "nbis-five_prime_utr-4485"; Parent "d62a4dae-c0e4-468c-9a1a-8ec8142f30eb-1"; original_biotype "five_prime_UTR";
I	PacBio	three_prime_utr	352056	352082	.	+	.	gene_id "SPAC630.03"; transcript_id "d62a4dae-c0e4-468c-9a1a-8ec8142f30eb-1"; ID "nbis-three_prime_utr-4512"; Parent "d62a4dae-c0e4-468c-9a1a-8ec8142f30eb-1"; original_biotype "three_prime_UTR";
I	PacBio	transcript	350465	352219	.	+	.	gene_id "SPAC630.03"; transcript_id "d62a4dae-c0e4-468c-9a1a-8ec8142f30eb"; ID "d62a4dae-c0e4-468c-9a1a-8ec8142f30eb"; Parent "SPAC630.03";
I	PacBio	exon	350465	350511	.	+	.	gene_id "SPAC630.03"; transcript_id "d62a4dae-c0e4-468c-9a1a-8ec8142f30eb"; ID "exon-483"; Parent "d62a4dae-c0e4-468c-9a1a-8ec8142f30eb";
I	PacBio	exon	350671	351199	.	+	.	gene_id "SPAC630.03"; transcript_id "d62a4dae-c0e4-468c-9a1a-8ec8142f30eb"; ID "exon-484"; Parent "d62a4dae-c0e4-468c-9a1a-8ec8142f30eb";
I	PacBio	exon	351295	351894	.	+	.	gene_id "SPAC630.03"; transcript_id "d62a4dae-c0e4-468c-9a1a-8ec8142f30eb"; ID "exon-485"; Parent "d62a4dae-c0e4-468c-9a1a-8ec8142f30eb";
I	PacBio	exon	351960	352219	.	+	.	gene_id "SPAC630.03"; transcript_id "d62a4dae-c0e4-468c-9a1a-8ec8142f30eb"; ID "exon-486"; Parent "d62a4dae-c0e4-468c-9a1a-8ec8142f30eb";
I	PacBio	CDS	350477	350511	.	+	.	gene_id "SPAC630.03"; transcript_id "d62a4dae-c0e4-468c-9a1a-8ec8142f30eb"; ID "cds-351"; Parent "d62a4dae-c0e4-468c-9a1a-8ec8142f30eb";
I	PacBio	CDS	350671	351199	.	+	.	gene_id "SPAC630.03"; transcript_id "d62a4dae-c0e4-468c-9a1a-8ec8142f30eb"; ID "cds-352"; Parent "d62a4dae-c0e4-468c-9a1a-8ec8142f30eb";
I	PacBio	CDS	351295	351894	.	+	.	gene_id "SPAC630.03"; transcript_id "d62a4dae-c0e4-468c-9a1a-8ec8142f30eb"; ID "cds-353"; Parent "d62a4dae-c0e4-468c-9a1a-8ec8142f30eb";
I	PacBio	CDS	351960	352055	.	+	.	gene_id "SPAC630.03"; transcript_id "d62a4dae-c0e4-468c-9a1a-8ec8142f30eb"; ID "cds-354"; Parent "d62a4dae-c0e4-468c-9a1a-8ec8142f30eb";
I	PacBio	five_prime_utr	350465	350476	.	+	.	gene_id "SPAC630.03"; transcript_id "d62a4dae-c0e4-468c-9a1a-8ec8142f30eb"; ID "nbis-five_prime_utr-4484"; Parent "d62a4dae-c0e4-468c-9a1a-8ec8142f30eb"; original_biotype "five_prime_UTR";
I	PacBio	three_prime_utr	352056	352219	.	+	.	gene_id "SPAC630.03"; transcript_id "d62a4dae-c0e4-468c-9a1a-8ec8142f30eb"; ID "nbis-three_prime_utr-4511"; Parent "d62a4dae-c0e4-468c-9a1a-8ec8142f30eb"; original_biotype "three_prime_UTR";
I	PacBio	transcript	350459	352219	.	+	.	gene_id "SPAC630.03"; transcript_id "2e02bc1f-6078-43a2-a568-77d15b526a74"; ID "2e02bc1f-6078-43a2-a568-77d15b526a74"; Parent "SPAC630.03";
I	PacBio	exon	350459	350511	.	+	.	gene_id "SPAC630.03"; transcript_id "2e02bc1f-6078-43a2-a568-77d15b526a74"; ID "exon-473"; Parent "2e02bc1f-6078-43a2-a568-77d15b526a74";
I	PacBio	exon	350671	351894	.	+	.	gene_id "SPAC630.03"; transcript_id "2e02bc1f-6078-43a2-a568-77d15b526a74"; ID "exon-474"; Parent "2e02bc1f-6078-43a2-a568-77d15b526a74";
I	PacBio	exon	351960	352219	.	+	.	gene_id "SPAC630.03"; transcript_id "2e02bc1f-6078-43a2-a568-77d15b526a74"; ID "exon-475"; Parent "2e02bc1f-6078-43a2-a568-77d15b526a74";
I	PacBio	CDS	351331	351894	.	+	.	gene_id "SPAC630.03"; transcript_id "2e02bc1f-6078-43a2-a568-77d15b526a74"; ID "cds-343"; Parent "2e02bc1f-6078-43a2-a568-77d15b526a74";
I	PacBio	CDS	351960	352055	.	+	.	gene_id "SPAC630.03"; transcript_id "2e02bc1f-6078-43a2-a568-77d15b526a74"; ID "cds-344"; Parent "2e02bc1f-6078-43a2-a568-77d15b526a74";
I	PacBio	five_prime_utr	350459	350511	.	+	.	gene_id "SPAC630.03"; transcript_id "2e02bc1f-6078-43a2-a568-77d15b526a74"; ID "nbis-five_prime_utr-984"; Parent "2e02bc1f-6078-43a2-a568-77d15b526a74"; original_biotype "five_prime_UTR";
I	PacBio	five_prime_utr	350671	351330	.	+	.	gene_id "SPAC630.03"; transcript_id "2e02bc1f-6078-43a2-a568-77d15b526a74"; ID "nbis-five_prime_utr-984"; Parent "2e02bc1f-6078-43a2-a568-77d15b526a74"; original_biotype "five_prime_UTR";
I	PacBio	three_prime_utr	352056	352219	.	+	.	gene_id "SPAC630.03"; transcript_id "2e02bc1f-6078-43a2-a568-77d15b526a74"; ID "nbis-three_prime_utr-983"; Parent "2e02bc1f-6078-43a2-a568-77d15b526a74"; original_biotype "three_prime_UTR";
I	PacBio	transcript	350406	352219	.	+	.	gene_id "SPAC630.03"; transcript_id "53bb7d6c-a8ba-4796-b7e0-427e16a5327b"; ID "53bb7d6c-a8ba-4796-b7e0-427e16a5327b"; Parent "SPAC630.03";
I	PacBio	exon	350406	350511	.	+	.	gene_id "SPAC630.03"; transcript_id "53bb7d6c-a8ba-4796-b7e0-427e16a5327b"; ID "exon-460"; Parent "53bb7d6c-a8ba-4796-b7e0-427e16a5327b";
I	PacBio	exon	350575	351199	.	+	.	gene_id "SPAC630.03"; transcript_id "53bb7d6c-a8ba-4796-b7e0-427e16a5327b"; ID "exon-461"; Parent "53bb7d6c-a8ba-4796-b7e0-427e16a5327b";
I	PacBio	exon	351295	351894	.	+	.	gene_id "SPAC630.03"; transcript_id "53bb7d6c-a8ba-4796-b7e0-427e16a5327b"; ID "exon-462"; Parent "53bb7d6c-a8ba-4796-b7e0-427e16a5327b";
I	PacBio	exon	351960	352219	.	+	.	gene_id "SPAC630.03"; transcript_id "53bb7d6c-a8ba-4796-b7e0-427e16a5327b"; ID "exon-463"; Parent "53bb7d6c-a8ba-4796-b7e0-427e16a5327b";
I	PacBio	CDS	350774	351199	.	+	.	gene_id "SPAC630.03"; transcript_id "53bb7d6c-a8ba-4796-b7e0-427e16a5327b"; ID "cds-333"; Parent "53bb7d6c-a8ba-4796-b7e0-427e16a5327b";
I	PacBio	CDS	351295	351894	.	+	.	gene_id "SPAC630.03"; transcript_id "53bb7d6c-a8ba-4796-b7e0-427e16a5327b"; ID "cds-334"; Parent "53bb7d6c-a8ba-4796-b7e0-427e16a5327b";
I	PacBio	CDS	351960	352055	.	+	.	gene_id "SPAC630.03"; transcript_id "53bb7d6c-a8ba-4796-b7e0-427e16a5327b"; ID "cds-335"; Parent "53bb7d6c-a8ba-4796-b7e0-427e16a5327b";
I	PacBio	five_prime_utr	350406	350511	.	+	.	gene_id "SPAC630.03"; transcript_id "53bb7d6c-a8ba-4796-b7e0-427e16a5327b"; ID "nbis-five_prime_utr-1773"; Parent "53bb7d6c-a8ba-4796-b7e0-427e16a5327b"; original_biotype "five_prime_UTR";
I	PacBio	five_prime_utr	350575	350773	.	+	.	gene_id "SPAC630.03"; transcript_id "53bb7d6c-a8ba-4796-b7e0-427e16a5327b"; ID "nbis-five_prime_utr-1773"; Parent "53bb7d6c-a8ba-4796-b7e0-427e16a5327b"; original_biotype "five_prime_UTR";
I	PacBio	three_prime_utr	352056	352219	.	+	.	gene_id "SPAC630.03"; transcript_id "53bb7d6c-a8ba-4796-b7e0-427e16a5327b"; ID "nbis-three_prime_utr-1773"; Parent "53bb7d6c-a8ba-4796-b7e0-427e16a5327b"; original_biotype "three_prime_UTR";
I	PacBio	transcript	350465	352219	.	+	.	gene_id "SPAC630.03"; transcript_id "80ce8839-2e0d-40d4-86c1-b8a26c4d8add"; ID "80ce8839-2e0d-40d4-86c1-b8a26c4d8add"; Parent "SPAC630.03";
I	PacBio	exon	350465	350511	.	+	.	gene_id "SPAC630.03"; transcript_id "80ce8839-2e0d-40d4-86c1-b8a26c4d8add"; ID "exon-480"; Parent "80ce8839-2e0d-40d4-86c1-b8a26c4d8add";
I	PacBio	exon	350575	351894	.	+	.	gene_id "SPAC630.03"; transcript_id "80ce8839-2e0d-40d4-86c1-b8a26c4d8add"; ID "exon-481"; Parent "80ce8839-2e0d-40d4-86c1-b8a26c4d8add";
I	PacBio	exon	351960	352219	.	+	.	gene_id "SPAC630.03"; transcript_id "80ce8839-2e0d-40d4-86c1-b8a26c4d8add"; ID "exon-482"; Parent "80ce8839-2e0d-40d4-86c1-b8a26c4d8add";
I	PacBio	CDS	351331	351894	.	+	.	gene_id "SPAC630.03"; transcript_id "80ce8839-2e0d-40d4-86c1-b8a26c4d8add"; ID "cds-349"; Parent "80ce8839-2e0d-40d4-86c1-b8a26c4d8add";
I	PacBio	CDS	351960	352055	.	+	.	gene_id "SPAC630.03"; transcript_id "80ce8839-2e0d-40d4-86c1-b8a26c4d8add"; ID "cds-350"; Parent "80ce8839-2e0d-40d4-86c1-b8a26c4d8add";
I	PacBio	five_prime_utr	350465	350511	.	+	.	gene_id "SPAC630.03"; transcript_id "80ce8839-2e0d-40d4-86c1-b8a26c4d8add"; ID "nbis-five_prime_utr-2711"; Parent "80ce8839-2e0d-40d4-86c1-b8a26c4d8add"; original_biotype "five_prime_UTR";
I	PacBio	five_prime_utr	350575	351330	.	+	.	gene_id "SPAC630.03"; transcript_id "80ce8839-2e0d-40d4-86c1-b8a26c4d8add"; ID "nbis-five_prime_utr-2711"; Parent "80ce8839-2e0d-40d4-86c1-b8a26c4d8add"; original_biotype "five_prime_UTR";
I	PacBio	three_prime_utr	352056	352219	.	+	.	gene_id "SPAC630.03"; transcript_id "80ce8839-2e0d-40d4-86c1-b8a26c4d8add"; ID "nbis-three_prime_utr-2717"; Parent "80ce8839-2e0d-40d4-86c1-b8a26c4d8add"; original_biotype "three_prime_UTR";
I	PacBio	gene	353783	356513	.	+	.	gene_id "SPAC630.05"; transcript_id "d1980f86-d95a-4a17-90f2-f5d877766a3c"; ID "SPAC630.05";
I	PacBio	transcript	353783	356513	.	+	.	gene_id "SPAC630.05"; transcript_id "d1980f86-d95a-4a17-90f2-f5d877766a3c"; ID "d1980f86-d95a-4a17-90f2-f5d877766a3c"; Parent "SPAC630.05";
I	PacBio	exon	353783	356513	.	+	.	gene_id "SPAC630.05"; transcript_id "d1980f86-d95a-4a17-90f2-f5d877766a3c"; ID "exon-487"; Parent "d1980f86-d95a-4a17-90f2-f5d877766a3c";
I	PacBio	CDS	353900	356131	.	+	.	gene_id "SPAC630.05"; transcript_id "d1980f86-d95a-4a17-90f2-f5d877766a3c"; ID "cds-355"; Parent "d1980f86-d95a-4a17-90f2-f5d877766a3c";
I	PacBio	five_prime_utr	353783	353899	.	+	.	gene_id "SPAC630.05"; transcript_id "d1980f86-d95a-4a17-90f2-f5d877766a3c"; ID "nbis-five_prime_utr-4397"; Parent "d1980f86-d95a-4a17-90f2-f5d877766a3c"; original_biotype "five_prime_UTR";
I	PacBio	three_prime_utr	356132	356513	.	+	.	gene_id "SPAC630.05"; transcript_id "d1980f86-d95a-4a17-90f2-f5d877766a3c"; ID "nbis-three_prime_utr-4423"; Parent "d1980f86-d95a-4a17-90f2-f5d877766a3c"; original_biotype "three_prime_UTR";
I	PacBio	transcript	356161	356513	.	+	.	gene_id "SPAC630.05"; transcript_id "fc14e417-b194-47bb-95d0-03308b4cdba1"; ID "fc14e417-b194-47bb-95d0-03308b4cdba1"; Parent "SPAC630.05";
I	PacBio	exon	356161	356513	.	+	.	gene_id "SPAC630.05"; transcript_id "fc14e417-b194-47bb-95d0-03308b4cdba1"; ID "exon-499"; Parent "fc14e417-b194-47bb-95d0-03308b4cdba1";
I	PacBio	gene	355761	357119	.	-	.	gene_id "SPAC630.06c"; transcript_id "SPAC630.06c.1-3"; ID "SPAC630.06c";
I	PacBio	transcript	355761	357040	.	-	.	gene_id "SPAC630.06c"; transcript_id "SPAC630.06c.1-3"; ID "SPAC630.06c.1-3"; Parent "SPAC630.06c";
I	PacBio	exon	355761	356433	.	-	.	gene_id "SPAC630.06c"; transcript_id "SPAC630.06c.1-3"; ID "exon-488"; Parent "SPAC630.06c.1-3";
I	PacBio	exon	356511	356592	.	-	.	gene_id "SPAC630.06c"; transcript_id "SPAC630.06c.1-3"; ID "exon-489"; Parent "SPAC630.06c.1-3";
I	PacBio	exon	356635	356904	.	-	.	gene_id "SPAC630.06c"; transcript_id "SPAC630.06c.1-3"; ID "exon-490"; Parent "SPAC630.06c.1-3";
I	PacBio	exon	356984	357040	.	-	.	gene_id "SPAC630.06c"; transcript_id "SPAC630.06c.1-3"; ID "exon-491"; Parent "SPAC630.06c.1-3";
I	PacBio	CDS	356233	356433	.	-	.	gene_id "SPAC630.06c"; transcript_id "SPAC630.06c.1-3"; ID "cds-356"; Parent "SPAC630.06c.1-3";
I	PacBio	CDS	356511	356592	.	-	.	gene_id "SPAC630.06c"; transcript_id "SPAC630.06c.1-3"; ID "cds-357"; Parent "SPAC630.06c.1-3";
I	PacBio	CDS	356635	356904	.	-	.	gene_id "SPAC630.06c"; transcript_id "SPAC630.06c.1-3"; ID "cds-358"; Parent "SPAC630.06c.1-3";
I	PacBio	CDS	356984	356997	.	-	.	gene_id "SPAC630.06c"; transcript_id "SPAC630.06c.1-3"; ID "cds-359"; Parent "SPAC630.06c.1-3";
I	PacBio	five_prime_utr	356998	357040	.	-	.	gene_id "SPAC630.06c"; transcript_id "SPAC630.06c.1-3"; ID "nbis-five_prime_utr-6631"; Parent "SPAC630.06c.1-3"; original_biotype "five_prime_UTR";
I	PacBio	three_prime_utr	355761	356232	.	-	.	gene_id "SPAC630.06c"; transcript_id "SPAC630.06c.1-3"; ID "nbis-three_prime_utr-6664"; Parent "SPAC630.06c.1-3"; original_biotype "three_prime_UTR";
I	PacBio	transcript	355761	357119	.	-	.	gene_id "SPAC630.06c"; transcript_id "c1b5c781-1d20-4374-a18f-04db6e3b3189"; ID "c1b5c781-1d20-4374-a18f-04db6e3b3189"; Parent "SPAC630.06c";
I	PacBio	exon	355761	356433	.	-	.	gene_id "SPAC630.06c"; transcript_id "c1b5c781-1d20-4374-a18f-04db6e3b3189"; ID "exon-496"; Parent "c1b5c781-1d20-4374-a18f-04db6e3b3189";
I	PacBio	exon	356511	356904	.	-	.	gene_id "SPAC630.06c"; transcript_id "c1b5c781-1d20-4374-a18f-04db6e3b3189"; ID "exon-497"; Parent "c1b5c781-1d20-4374-a18f-04db6e3b3189";
I	PacBio	exon	356984	357119	.	-	.	gene_id "SPAC630.06c"; transcript_id "c1b5c781-1d20-4374-a18f-04db6e3b3189"; ID "exon-498"; Parent "c1b5c781-1d20-4374-a18f-04db6e3b3189";
[truncated: 100,035 more rows]
